# Supplementary material for: (E)-N′-(5-Bromo-2-hy­droxy­benzyl­idene)-3-methyl­benzohydrazide
Source: Acta Crystallogr Sect E Struct Rep Online. 2011 Jul 2;67(Pt 8):o1878. doi: 10.1107/S1600536811025426 (PMC3212273; doi:10.1107/S1600536811025426)
Supplement: Supplementary file 2 [file e-67-o1878-Isup2.hkl]

# 
# h,k,l, Fc-squared, Fo-squared, sigma(Fo-squared) and status flag 
# 
data_I
_shelx_title ' 1 in P2(1)/n' 
_shelx_refln_list_code          4 
_shelx_F_calc_maximum      324.45 
_exptl_crystal_F_000       672.00 
_reflns_d_resolution_high  0.7829 
 
loop_ 
 _symmetry_equiv_pos_as_xyz 
 'x, y, z' 
 '-x+1/2, y+1/2, -z+1/2' 
 '-x, -y, -z' 
 'x-1/2, -y-1/2, z-1/2' 
 
_cell_length_a     7.1379 
_cell_length_b    27.4043 
_cell_length_c     7.8591 
_cell_angle_alpha  90.000 
_cell_angle_beta  112.297 
_cell_angle_gamma  90.000 
 
_shelx_F_squared_multiplier     1.000 
 
loop_ 
 _refln_index_h 
 _refln_index_k 
 _refln_index_l 
 _refln_F_squared_calc 
 _refln_F_squared_meas 
 _refln_F_squared_sigma 
 _refln_observed_status 
   2   0   0   105268.47    95514.63   3229.35 o 
   4   0   0     2005.23     1915.07     94.56 o 
   1   1   0     1828.65     1847.46     40.43 o 
   2   1   0      331.63      354.26     25.79 o 
   3   1   0     3413.51     3333.90    129.90 o 
   4   1   0      788.50      789.90     39.83 o 
   5   1   0      373.46      460.98     36.80 o 
   7   1   0        8.61       53.49     54.44 o 
   1   2   0        3.35       20.08     16.24 o 
   2   2   0       58.06       87.22     11.01 o 
   3   2   0      954.20     1039.34     68.77 o 
   4   2   0     1036.96     1122.55     46.76 o 
   5   2   0      247.14      235.92     43.94 o 
   7   2   0        8.22      -65.91     43.94 o 
   1   3   0     2003.06     2029.13     45.39 o 
   2   3   0     1793.09     1856.75     46.59 o 
   3   3   0     6404.85     6289.64    229.24 o 
   4   3   0      161.50      195.00     24.83 o 
   5   3   0     1194.60     1269.39     85.96 o 
   6   3   0       16.20       53.35     35.34 o 
   8   3   0        0.13      -25.32     40.66 o 
   0   4   0     3379.80     2942.81    112.71 o 
   1   4   0       86.77       64.09     10.15 o 
   2   4   0      326.16      258.00     18.71 o 
   3   4   0       10.99       36.82     10.38 o 
   4   4   0      186.93      192.94     37.25 o 
   5   4   0      218.19      170.97     43.94 o 
   6   4   0       65.44       46.80     46.80 o 
   7   4   0       58.72       47.76     45.85 o 
   8   4   0        0.33       19.78     46.32 o 
   1   5   0     4454.54     4528.67     96.50 o 
   2   5   0     1106.80     1061.13     30.45 o 
   3   5   0     4241.16     4126.56    184.31 o 
   4   5   0      549.24      594.10     56.35 o 
   5   5   0      219.32      231.68     47.76 o 
   6   5   0       19.51       14.20     29.63 o 
   7   5   0        4.64      -13.37     41.07 o 
   8   5   0        1.23      -59.22     59.22 o 
   0   6   0    10061.90     9646.18    663.83 o 
   1   6   0     4252.23     4345.72    115.15 o 
   2   6   0     1940.01     1917.26     39.93 o 
   3   6   0       43.41       75.54     10.32 o 
   4   6   0       40.32       45.27     15.00 o 
   5   6   0       65.75       78.31     19.70 o 
   6   6   0       32.96       62.25     32.95 o 
   7   6   0        0.59       89.78     49.67 o 
   8   6   0        0.88      -59.88     39.92 o 
   1   7   0      152.25      168.89     11.39 o 
   2   7   0     4214.84     4121.71     77.94 o 
   3   7   0      884.34      835.25     30.05 o 
   4   7   0      960.28     1016.64     32.54 o 
   5   7   0      135.76      166.39     36.77 o 
   6   7   0       22.94       53.71     30.00 o 
   7   7   0       18.91        3.82     46.80 o 
   8   7   0        0.17      -57.72     38.48 o 
   0   8   0      201.43      209.14     21.01 o 
   1   8   0     5093.11     5041.45    109.72 o 
   2   8   0      387.20      464.30     24.56 o 
   3   8   0      284.88      277.50     14.51 o 
   4   8   0        2.64       17.32     11.66 o 
   5   8   0      142.25      134.05     28.68 o 
   6   8   0      110.09      137.18     63.99 o 
   7   8   0       13.87      -15.28     44.89 o 
   8   8   0       12.14       56.35     69.73 o 
   1   9   0      567.32      595.38     34.14 o 
   2   9   0      487.58      447.80     20.78 o 
   3   9   0      584.13      550.77     19.40 o 
   4   9   0      694.48      776.21     34.19 o 
   5   9   0       26.12       59.93     34.86 o 
   6   9   0        2.61      -41.26     27.51 o 
   7   9   0        0.00       23.88     46.80 o 
   8   9   0       39.06      -47.39     42.90 o 
   0  10   0     4936.14     4993.40    133.31 o 
   1  10   0     7879.64     7646.41    163.71 o 
   2  10   0      599.89      621.43     25.15 o 
   3  10   0       55.49       39.78      8.89 o 
   4  10   0       87.71       58.85     29.40 o 
   5  10   0      586.04      655.35     37.22 o 
   6  10   0       18.56        3.91     30.97 o 
   7  10   0      200.45      254.07     57.31 o 
   8  10   0        3.16       -4.99     48.23 o 
   1  11   0      340.03      365.03     43.49 o 
   2  11   0     8330.87     8269.04    178.66 o 
   3  11   0      207.07      199.10     19.47 o 
   4  11   0     2312.35     2352.66     70.66 o 
   5  11   0       10.65        0.48     20.79 o 
   6  11   0      107.07      166.47     37.08 o 
   7  11   0       36.69       82.14     51.58 o 
   8  11   0        2.58       -9.86     86.44 o 
   0  12   0     2549.99     2889.33     84.72 o 
   1  12   0    17175.78    17960.89    370.95 o 
   2  12   0      523.74      587.17     28.08 o 
   3  12   0      952.75     1077.76     65.88 o 
   4  12   0      126.11      152.62     21.95 o 
   5  12   0       16.86       14.14     21.38 o 
   6  12   0      108.88      148.76     37.64 o 
   7  12   0        4.60      -58.26     45.85 o 
   1  13   0      395.58      459.63     23.50 o 
   2  13   0     1744.86     1648.56     48.70 o 
   3  13   0     1449.81     1410.93     46.82 o 
   4  13   0      866.14      812.24     38.46 o 
   5  13   0      534.25      490.44     35.10 o 
   6  13   0        8.01       54.20     34.98 o 
   7  13   0        9.28      -63.99     45.85 o 
   0  14   0      429.70      537.45     65.43 o 
   1  14   0     2423.46     2225.35     49.11 o 
   2  14   0      336.57      378.53     24.39 o 
   3  14   0      323.41      317.14     25.23 o 
   4  14   0      200.46      218.27     25.38 o 
   5  14   0      139.24      167.04     27.93 o 
   6  14   0       99.57      131.84     46.80 o 
   7  14   0       73.35       55.40     52.53 o 
   1  15   0        5.21        9.40      9.65 o 
   2  15   0     4233.14     4089.68    131.87 o 
   3  15   0       86.18      135.53     25.19 o 
   4  15   0     2154.55     2131.94     72.03 o 
   5  15   0       86.02      133.49     27.82 o 
   6  15   0      139.27       65.13     31.56 o 
   7  15   0        1.45      -36.30     50.62 o 
   0  16   0      235.58      331.90     52.06 o 
   1  16   0     2922.32     2782.90     60.51 o 
   2  16   0       74.15       97.35     18.50 o 
   3  16   0        8.46       18.37     17.11 o 
   4  16   0       26.37       34.68     22.09 o 
   5  16   0       71.12       72.88     26.31 o 
   6  16   0       30.16        2.14     28.32 o 
   7  16   0       10.84        6.69     48.71 o 
   1  17   0      371.38      351.45     25.95 o 
   2  17   0     3060.10     2872.71     89.01 o 
   3  17   0      345.67      375.07     29.04 o 
   4  17   0      779.37      726.70     47.46 o 
   5  17   0        1.32       14.89     25.52 o 
   6  17   0        0.57       12.94     29.55 o 
   7  17   0       23.69       44.89     57.31 o 
   0  18   0     1428.89     1460.90     56.45 o 
   1  18   0     2797.33     2802.19     76.43 o 
   2  18   0      225.87      219.86     24.78 o 
   3  18   0      219.11      240.79     26.82 o 
   4  18   0        1.07        5.71     23.61 o 
   5  18   0       50.40       40.76     32.72 o 
   6  18   0       11.70      -10.54     30.38 o 
   7  18   0        2.42      -71.64     47.76 o 
   1  19   0      241.13      284.36     33.48 o 
   2  19   0      574.34      548.44     43.94 o 
   3  19   0      542.34      597.24     44.42 o 
   4  19   0      624.52      509.79     43.16 o 
   5  19   0       71.11       28.55     31.32 o 
   6  19   0       59.32       26.71     32.26 o 
   7  19   0        0.00      -21.01     58.26 o 
   0  20   0      308.05      384.92     55.40 o 
   1  20   0     1515.34     1518.59     53.12 o 
   2  20   0      175.49      198.69     33.77 o 
   3  20   0        2.32       -3.86     22.28 o 
   4  20   0        7.30       20.86     25.49 o 
   5  20   0      272.26      265.59     36.54 o 
   6  20   0       58.79       34.41     32.99 o 
   1  21   0      309.24      301.77     35.33 o 
   2  21   0     1525.26     1471.80     55.22 o 
   3  21   0      814.76      927.11     48.23 o 
   4  21   0      566.08      639.15     43.89 o 
   5  21   0      148.39      161.16     34.24 o 
   6  21   0       39.28       47.05     39.12 o 
   0  22   0     2407.67     2521.59    137.54 o 
   1  22   0      792.32      816.66     42.14 o 
   2  22   0      510.94      508.42     36.59 o 
   3  22   0        3.08       -2.69     24.23 o 
   4  22   0       15.77      -24.81     30.61 o 
   5  22   0       78.15       56.56     32.94 o 
   6  22   0       12.60       -1.23     34.06 o 
   1  23   0      341.33      511.22    122.26 o 
   2  23   0      165.65      191.13     49.33 o 
   3  23   0      348.91      409.53     68.04 o 
   4  23   0      110.75       93.25     32.33 o 
   5  23   0        5.51       35.15     32.31 o 
   6  23   0        0.43      -18.33     34.90 o 
   0  24   0      643.00      857.72     82.14 o 
   1  24   0     1674.59     1753.09     82.36 o 
   2  24   0      109.04      124.93     57.23 o 
   3  24   0      399.24      372.25     37.99 o 
   4  24   0       40.86       10.44     30.67 o 
   5  24   0        0.27      -48.52     32.35 o 
   6  24   0       14.65       38.58     43.77 o 
   1  25   0      148.60      152.95     37.94 o 
   2  25   0        6.50       -9.89     24.85 o 
   3  25   0      458.64      440.51     41.45 o 
   4  25   0       19.20      -37.45     30.60 o 
   5  25   0       73.33       56.58     47.68 o 
   0  26   0     2407.92     2395.51    140.41 o 
   1  26   0       16.30       -3.84     56.35 o 
   2  26   0      918.19      943.90     69.73 o 
   3  26   0       99.38       61.50     31.64 o 
   4  26   0        5.68      -38.21     31.63 o 
   5  26   0        6.83       -3.20     36.18 o 
   1  27   0      374.46      378.24     49.47 o 
   2  27   0       32.54       65.99     39.42 o 
   3  27   0      809.56      837.54     65.32 o 
   4  27   0        7.62       -2.48     34.15 o 
   5  27   0      165.65      233.33     50.91 o 
   0  28   0     1717.64     1807.14    125.12 o 
   1  28   0        0.88        7.83     37.37 o 
   2  28   0      246.69      276.52     48.57 o 
   3  28   0        9.46       20.54     31.92 o 
   4  28   0      129.98       80.89     38.20 o 
   5  28   0        3.15      -53.40     41.29 o 
   1  29   0      189.58      175.57     44.91 o 
   2  29   0        3.90      -16.79     57.79 o 
   3  29   0      491.48      548.87     59.97 o 
   4  29   0       31.15       33.37     57.31 o 
   0  30   0      943.48     1162.41    106.02 o 
   1  30   0        6.59       49.16     42.29 o 
   2  30   0      336.54      323.91     53.98 o 
   3  30   0        0.14       -4.04     43.09 o 
   4  30   0        1.04      -29.50     44.29 o 
   1  31   0      136.29      141.22     46.76 o 
   2  31   0       42.77       -6.64     42.22 o 
   3  31   0      402.21      417.51     61.04 o 
   0  32   0     1151.19     1215.90    113.66 o 
   1  32   0       17.93       35.60     48.23 o 
   2  32   0      289.82      313.26     57.14 o 
   3  32   0        2.58       37.51     46.50 o 
   1  33   0       83.25      169.68     49.31 o 
   2  33   0       26.22       92.13     47.86 o 
   0  34   0      371.53      427.91     85.01 o 
   1  34   0       69.00       66.41     48.40 o 
   2  34   0       89.98      160.95     53.15 o 
  -7   0   1       42.88      148.05     52.53 o 
  -5   0   1      364.95      423.13     50.62 o 
  -3   0   1      186.35      171.93     25.79 o 
  -1   0   1     6945.60     6876.10    238.79 o 
   1   0   1    17698.62    17190.72    589.33 o 
   3   0   1      216.86      238.79     31.52 o 
   5   0   1      551.73      606.52     62.08 o 
  -7   1   1       19.98       19.10     45.85 o 
  -6   1   1      920.36      859.41    110.80 o 
  -5   1   1       26.67       37.25     31.52 o 
  -4   1   1     9252.03     9061.44    237.05 o 
  -3   1   1       87.34      127.64     26.74 o 
  -2   1   1    25767.96    25232.46    610.55 o 
  -1   1   1      453.95      479.45     16.54 o 
   0   1   1      794.36      868.90     20.21 o 
   1   1   1      709.66      704.62     24.29 o 
   2   1   1     6999.56     6909.49    175.93 o 
   3   1   1      276.85      264.86     23.61 o 
   4   1   1     2223.95     2250.19    173.84 o 
   5   1   1       63.88       82.23     28.65 o 
   6   1   1       36.28       20.12     33.43 o 
   7   1   1        8.02        2.87     52.53 o 
  -7   2   1      127.47       69.73     50.62 o 
  -6   2   1      393.32      427.57     41.20 o 
  -5   2   1      776.67      773.67     63.52 o 
  -4   2   1     6282.30     6032.72    202.97 o 
  -3   2   1      144.94      160.87     17.40 o 
  -2   2   1    28731.34    28828.58    498.69 o 
  -1   2   1     9470.27     9491.27    363.91 o 
   0   2   1    11136.49    10917.03    189.88 o 
   1   2   1    11061.29    10917.67    220.84 o 
   2   2   1        3.62       11.14      9.86 o 
   3   2   1     2182.67     2327.19     71.87 o 
   4   2   1       36.95       44.38     32.47 o 
   5   2   1        7.19      -31.52     24.31 o 
   6   2   1       40.43      -29.97     31.40 o 
   7   2   1       23.80       70.68     53.49 o 
  -8   3   1      130.04      121.30     62.08 o 
  -7   3   1       70.00      101.30     36.69 o 
  -6   3   1       47.85       75.35     28.67 o 
  -5   3   1       56.12       30.39     22.01 o 
  -4   3   1     2060.00     1944.95     67.38 o 
  -3   3   1      335.77      348.65     16.75 o 
  -2   3   1     7969.02     7928.85    141.34 o 
  -1   3   1     6599.97     6908.99    124.77 o 
   0   3   1      687.16      704.57     15.39 o 
   1   3   1     5774.68     5731.20    119.02 o 
   2   3   1     1226.74     1137.08     32.42 o 
   3   3   1      841.73      870.14     49.67 o 
   4   3   1     1325.17     1274.55     52.56 o 
   5   3   1      102.84       56.31     26.91 o 
   6   3   1      120.84      111.34     35.41 o 
   7   3   1        1.78      -45.85     53.49 o 
   8   3   1        0.51      -42.98     56.35 o 
  -8   4   1      161.49      187.21     71.64 o 
  -7   4   1      160.41      217.19     50.62 o 
  -6   4   1      364.66      335.13     35.80 o 
  -5   4   1      575.32      605.21     60.87 o 
  -4   4   1     2291.17     2385.56     61.48 o 
  -3   4   1        0.06        9.03      6.95 o 
  -2   4   1     9336.61     9503.07    168.65 o 
  -1   4   1     6075.45     6181.07    110.00 o 
   0   4   1     1694.12     1675.17     32.44 o 
   1   4   1     7683.27     7551.95    155.03 o 
   2   4   1      133.66      146.67     13.99 o 
   3   4   1      237.19      246.43     27.70 o 
   4   4   1       22.49       36.30     25.79 o 
   5   4   1       73.50       60.12     32.47 o 
   6   4   1       13.25       30.56     46.80 o 
   7   4   1        1.20       -9.55     53.49 o 
  -8   5   1       69.32       46.80     61.13 o 
  -7   5   1       11.66        2.87     33.27 o 
  -6   5   1      303.26      253.48     35.34 o 
  -5   5   1       90.21      103.29     20.00 o 
  -4   5   1      190.76      214.20     18.02 o 
  -3   5   1     2422.85     2442.34     52.39 o 
  -2   5   1     1390.95     1421.06     30.48 o 
  -1   5   1     4268.59     4207.12     76.78 o 
   0   5   1      669.72      697.68     20.40 o 
   1   5   1        4.08        9.26      4.88 o 
   2   5   1     2932.10     2913.08     67.08 o 
   3   5   1      566.30      520.90     28.67 o 
   4   5   1     1172.64     1169.10     64.95 o 
   5   5   1       96.54      111.88     29.50 o 
   6   5   1       41.42       34.39     51.58 o 
   7   5   1        0.23      -33.91     35.12 o 
  -8   6   1       68.13       -2.87     61.13 o 
  -7   6   1       74.31       77.69     36.03 o 
  -6   6   1      168.90      238.26     35.48 o 
  -5   6   1      329.94      374.37     28.38 o 
  -4   6   1      678.54      652.34     24.26 o 
  -3   6   1        0.06       14.55      7.21 o 
  -2   6   1      288.17      328.33     12.29 o 
  -1   6   1     6452.33     6260.93    112.54 o 
   0   6   1     2604.84     2648.77     50.31 o 
   1   6   1     8458.87     8374.54    172.79 o 
   2   6   1     1331.61     1309.70     34.91 o 
   3   6   1      233.54      274.09     17.93 o 
   4   6   1       45.83       47.76     25.79 o 
   5   6   1      152.70      199.03     32.58 o 
   6   6   1       11.21        5.97     31.65 o 
   7   6   1       43.17        6.37     37.80 o 
  -8   7   1       45.68       26.74     64.95 o 
  -7   7   1       12.97       -7.08     34.88 o 
  -6   7   1      275.07      241.81     35.29 o 
  -5   7   1        9.19        5.00     21.91 o 
  -4   7   1     2412.07     2312.53     52.13 o 
  -3   7   1     1016.14      938.40     25.17 o 
  -2   7   1     2165.04     2201.06     65.16 o 
  -1   7   1     1478.96     1414.26     30.28 o 
   0   7   1       11.67       18.88      7.66 o 
   1   7   1     1991.95     1998.82     46.37 o 
   2   7   1      320.05      291.52     13.75 o 
   3   7   1     2514.89     2366.92     52.77 o 
   4   7   1      230.34      268.61     24.31 o 
   5   7   1      112.84      166.20     41.07 o 
   6   7   1        2.55      -42.72     49.19 o 
   7   7   1        1.48       41.15     37.85 o 
  -8   8   1        3.14      -24.83     70.68 o 
  -7   8   1       26.32      -19.02     40.59 o 
  -6   8   1      139.57      209.44     34.98 o 
  -5   8   1       55.22       55.40     23.13 o 
  -4   8   1       18.19       13.10     10.69 o 
  -3   8   1       93.32      111.84     16.02 o 
  -2   8   1     2947.48     2955.88     69.28 o 
  -1   8   1     1533.08     1496.85     42.19 o 
   0   8   1     5257.44     5157.12     94.77 o 
   1   8   1      764.77      727.26     21.49 o 
   2   8   1     1043.24     1038.36     26.89 o 
   3   8   1      201.74      197.13     14.79 o 
   4   8   1       70.94       90.97     16.67 o 
   5   8   1       25.07        4.78     33.43 o 
   6   8   1      277.52      259.46     42.15 o 
   7   8   1       52.28       33.11     39.57 o 
  -8   9   1       30.17      -43.94     63.04 o 
  -7   9   1       23.56       43.20     36.94 o 
  -6   9   1       19.36       17.03     30.28 o 
  -5   9   1      487.64      481.26     30.58 o 
  -4   9   1       75.04       66.90     16.44 o 
  -3   9   1     4888.92     4776.82     91.59 o 
  -2   9   1      665.20      597.76     34.26 o 
  -1   9   1     2464.68     2302.29     47.31 o 
   0   9   1      121.63      138.60     16.16 o 
   1   9   1       50.09       47.89      7.43 o 
   2   9   1      900.43      873.12     24.19 o 
   3   9   1      680.53      599.45     22.61 o 
   4   9   1      716.88      657.59     40.25 o 
   5   9   1      271.26      305.65     47.76 o 
   6   9   1      131.01      124.71     37.41 o 
   7   9   1        1.54       16.49     40.52 o 
  -8  10   1       36.30       94.56     76.41 o 
  -7  10   1       74.57       26.33     36.68 o 
  -6  10   1      452.30      479.76     45.55 o 
  -5  10   1      357.19      374.33     28.80 o 
  -4  10   1      726.61      694.02     32.00 o 
  -3  10   1      762.67      877.41     66.05 o 
  -2  10   1      577.86      565.18     29.33 o 
  -1  10   1      574.21      563.42     18.34 o 
   0  10   1     6399.41     6168.20    113.79 o 
   1  10   1     2534.03     2520.70     58.64 o 
   2  10   1     1959.91     1947.97     43.22 o 
   3  10   1        1.27       13.85     10.08 o 
   4  10   1       11.85       19.30     20.81 o 
   5  10   1       44.27      121.30     39.16 o 
   6  10   1       77.94       36.32     38.68 o 
   7  10   1       16.76       -4.54     46.80 o 
  -8  11   1        0.11       87.87     78.32 o 
  -7  11   1       67.85       78.38     37.27 o 
  -6  11   1        0.31       23.32     37.25 o 
  -5  11   1      828.75      863.08     81.41 o 
  -4  11   1        4.80        2.23     14.59 o 
  -3  11   1     4355.72     4340.36    101.97 o 
  -2  11   1      126.22      115.44     14.68 o 
  -1  11   1     2917.58     2853.13     58.33 o 
   0  11   1       26.65       27.24      8.06 o 
   1  11   1     2258.28     2261.03     54.20 o 
   2  11   1      404.02      400.06     16.31 o 
   3  11   1     3488.17     3411.61     86.82 o 
   4  11   1      119.00      135.60     26.67 o 
   5  11   1      122.13      154.73     43.94 o 
   6  11   1        8.54       -7.24     32.79 o 
   7  11   1       28.88       40.28     73.07 o 
  -8  12   1        1.60       98.38     79.28 o 
  -7  12   1        6.04       -2.97     36.39 o 
  -6  12   1      142.76      178.75     39.05 o 
  -5  12   1        5.41       21.56     20.60 o 
  -4  12   1      449.85      452.59     28.11 o 
  -3  12   1      561.49      574.57     28.13 o 
  -2  12   1      611.13      622.28     29.60 o 
  -1  12   1     1569.90     1668.26     38.46 o 
   0  12   1    10156.94     9945.98    180.09 o 
   1  12   1       33.86       39.11      8.33 o 
   2  12   1     3760.22     3578.63     72.25 o 
   3  12   1       38.64       65.66     17.35 o 
   4  12   1        0.05        2.34     34.39 o 
   5  12   1      127.84      130.54     31.66 o 
   6  12   1       43.14       62.83     47.76 o 
   7  12   1       57.80       -9.34     41.20 o 
  -8  13   1        2.54       45.85     84.05 o 
  -7  13   1        0.21      -54.00     36.00 o 
  -6  13   1        0.97      -13.14     24.20 o 
  -5  13   1      478.94      485.31     40.10 o 
  -4  13   1       28.65        9.67     17.52 o 
  -3  13   1     4092.55     3723.94     91.69 o 
  -2  13   1      161.98      224.03     19.84 o 
  -1  13   1     3050.31     3001.23     62.17 o 
   0  13   1      413.31      475.33     26.88 o 
   1  13   1       16.33       21.99      9.61 o 
   2  13   1        0.24       19.03     13.64 o 
   3  13   1     1222.36     1217.97     44.39 o 
   4  13   1        1.58      -17.14     22.84 o 
   5  13   1      451.33      514.15     71.16 o 
   6  13   1        0.06       -6.98     36.25 o 
   7  13   1       14.58       33.10     88.83 o 
  -8  14   1        8.81      -72.59     72.59 o 
  -7  14   1        4.50       29.41     41.47 o 
  -6  14   1      257.63      289.12     33.37 o 
  -5  14   1        7.52       17.11     21.40 o 
  -4  14   1       15.38       23.11     18.08 o 
  -3  14   1      231.76      301.93     31.27 o 
  -2  14   1     4866.12     4806.34    124.04 o 
  -1  14   1     1095.15     1290.23     33.52 o 
   0  14   1    10344.12    10379.83    189.11 o 
   1  14   1      839.71      926.29     41.15 o 
   2  14   1     3174.61     3144.77    100.08 o 
   3  14   1      155.51      163.06     24.83 o 
   4  14   1      192.45      227.87     82.14 o 
   5  14   1       26.37       28.17     28.02 o 
   6  14   1        1.39        0.65     36.25 o 
   7  14   1        9.21       43.30     43.77 o 
  -7  15   1       27.43        9.46     40.64 o 
  -6  15   1        9.99        8.61     25.86 o 
  -5  15   1       79.10      109.90     25.27 o 
  -4  15   1        1.75        6.99     24.02 o 
  -3  15   1     2694.07     2678.56     73.46 o 
  -2  15   1      740.09      850.88     35.47 o 
  -1  15   1     4599.51     4744.66     93.64 o 
   0  15   1     2041.29     2231.77     50.85 o 
   1  15   1      201.52      270.94     26.49 o 
   2  15   1      281.22      315.03     24.34 o 
   3  15   1      812.61      901.02     41.13 o 
   4  15   1       31.87       52.05     26.52 o 
   5  15   1      444.94      467.30     45.14 o 
   6  15   1        4.45       36.13     36.88 o 
   7  15   1       78.28       67.78     41.31 o 
  -7  16   1        0.12      -26.64     40.36 o 
  -6  16   1      309.86      278.46     35.28 o 
  -5  16   1        0.57       -9.42     22.41 o 
  -4  16   1      658.15      658.47     56.42 o 
  -3  16   1      146.48      173.92     29.06 o 
  -2  16   1       83.98       54.30     17.31 o 
  -1  16   1      553.41      532.94     23.29 o 
   0  16   1     4190.67     3926.81     81.95 o 
   1  16   1      288.07      306.82     30.37 o 
   2  16   1      820.25      755.19     35.33 o 
   3  16   1      118.63      148.08     23.75 o 
   4  16   1      330.56      313.59     36.69 o 
   5  16   1       56.20       29.60     30.72 o 
   6  16   1      194.71      103.13     42.69 o 
   7  16   1       35.93        1.02     64.47 o 
  -7  17   1        3.19        8.25     45.85 o 
  -6  17   1       35.66        6.07     32.79 o 
  -5  17   1       99.23       66.48     30.93 o 
  -4  17   1        7.51       15.56     21.68 o 
  -3  17   1     1133.44     1053.43     42.63 o 
  -2  17   1      427.63      375.41     27.53 o 
  -1  17   1     1022.56     1024.50     56.14 o 
   0  17   1      400.60      418.76     23.59 o 
   1  17   1      492.42      498.49     65.43 o 
   2  17   1      120.95      130.90     21.57 o 
   3  17   1     1398.16     1384.27     53.20 o 
   4  17   1      144.42      162.20     32.63 o 
   5  17   1      102.92       98.11     34.66 o 
   6  17   1       29.18       17.35     55.57 o 
  -7  18   1       12.73       52.72     46.05 o 
  -6  18   1      153.24      140.25     45.21 o 
  -5  18   1       19.74       30.09     26.08 o 
  -4  18   1       92.72      102.43     25.71 o 
  -3  18   1       11.24       36.48     20.21 o 
  -2  18   1     1384.07     1317.34     47.62 o 
  -1  18   1     1017.53      988.86     40.37 o 
   0  18   1     5489.09     5582.38    122.28 o 
   1  18   1      752.12      695.63     44.82 o 
   2  18   1     2156.84     2065.78     63.91 o 
   3  18   1      178.90      188.55     27.10 o 
   4  18   1       25.77       38.39     29.37 o 
   5  18   1      347.20      426.71     74.98 o 
   6  18   1       73.56       48.18     37.50 o 
  -7  19   1       27.11       16.29     43.08 o 
  -6  19   1       26.58       29.77     30.95 o 
  -5  19   1      110.81       69.41     28.47 o 
  -4  19   1      149.00      167.96     29.96 o 
  -3  19   1     1278.92     1227.58     58.36 o 
  -2  19   1      216.36      195.89     24.37 o 
  -1  19   1      523.60      551.41     32.44 o 
   0  19   1        1.53       30.98     13.59 o 
   1  19   1       30.84       20.90     34.39 o 
   2  19   1      193.95      252.41     33.69 o 
   3  19   1      294.68      367.19     39.16 o 
   4  19   1       70.86       71.21     38.21 o 
   5  19   1       98.14       77.75     36.85 o 
   6  19   1        0.48       -9.91     32.29 o 
  -7  20   1       82.99       66.51     47.26 o 
  -6  20   1       92.96       95.36     34.16 o 
  -5  20   1      354.03      426.46     52.34 o 
  -4  20   1       90.06       39.51     25.84 o 
  -3  20   1        5.44       10.31     21.93 o 
  -2  20   1      444.38      413.08     31.52 o 
  -1  20   1      725.28      759.94     37.95 o 
   0  20   1     2557.10     2617.92     73.63 o 
   1  20   1      618.02      567.61     84.05 o 
   2  20   1     1180.21     1074.19     84.05 o 
   3  20   1       55.17       69.97     31.27 o 
   4  20   1       50.49       73.86     33.59 o 
   5  20   1       54.57      110.14     38.55 o 
   6  20   1        1.07      -24.34     30.74 o 
  -7  21   1        1.81       18.69     47.24 o 
  -6  21   1        2.23      -39.02     31.51 o 
  -5  21   1      102.23       64.24     29.84 o 
  -4  21   1      305.44      286.79     34.89 o 
  -3  21   1      842.34      752.24     43.11 o 
  -2  21   1      535.13      484.79     40.62 o 
  -1  21   1      550.47      621.27     59.08 o 
   0  21   1        2.15       -6.25     25.32 o 
   1  21   1      799.11      823.61     53.61 o 
   2  21   1      222.88      214.67     35.78 o 
   3  21   1     1929.05     1959.03    187.69 o 
   4  21   1      101.30      144.59     37.66 o 
   5  21   1      345.69      337.99     42.97 o 
   6  21   1        3.53       46.63     36.09 o 
  -6  22   1        5.06       -1.45     47.84 o 
  -5  22   1        4.59       -0.21     53.53 o 
  -4  22   1        3.57       20.50     26.28 o 
  -3  22   1       31.88      -14.29     23.74 o 
  -2  22   1      187.41      247.93     29.81 o 
  -1  22   1     1361.45     1445.41     99.44 o 
   0  22   1     1360.64     1527.72     80.71 o 
   1  22   1     1440.15     1312.27    167.15 o 
   2  22   1      411.31      473.57     74.02 o 
   3  22   1        5.44       11.83     42.03 o 
   4  22   1       20.50       34.98     35.34 o 
   5  22   1       51.92       61.59     43.78 o 
   6  22   1       21.43        9.44     37.62 o 
  -6  23   1       16.44      -15.36     33.70 o 
  -5  23   1      126.80      109.72     34.43 o 
  -4  23   1       75.77      132.46     31.59 o 
  -3  23   1      587.48      498.13     38.42 o 
  -2  23   1     1114.49     1042.04     48.45 o 
  -1  23   1      163.24      171.64     36.80 o 
   0  23   1      479.33      491.18    106.02 o 
   1  23   1      138.64      226.51     36.95 o 
   2  23   1      129.98      164.74     36.25 o 
   3  23   1      305.79      337.17     45.20 o 
   4  23   1       60.82       -8.79     69.25 o 
   5  23   1       44.90       56.53     33.57 o 
  -6  24   1       25.48      -42.41     34.55 o 
  -5  24   1      132.30      101.64     34.92 o 
  -4  24   1       21.96        1.68     28.09 o 
  -3  24   1       16.98      -15.24     25.35 o 
  -2  24   1       34.28       50.51     26.63 o 
  -1  24   1      532.78      736.95    107.45 o 
   0  24   1       20.66       13.03     30.72 o 
   1  24   1      674.75      727.20     58.74 o 
   2  24   1        6.83       11.49     32.23 o 
   3  24   1       29.37       11.66     35.62 o 
   4  24   1       26.22      -30.81     36.40 o 
   5  24   1        7.77       53.66     34.75 o 
  -6  25   1       18.55       10.99     35.79 o 
  -5  25   1       19.97        2.54     33.40 o 
  -4  25   1      629.68      559.55     44.58 o 
  -3  25   1      291.96      249.30     34.71 o 
  -2  25   1     1120.66     1132.19     53.49 o 
  -1  25   1      413.58      503.34     50.23 o 
   0  25   1       74.79      137.93     42.03 o 
   1  25   1      161.85      134.43     79.75 o 
   2  25   1      171.76      144.76     29.78 o 
   3  25   1       70.29      123.33     41.31 o 
   4  25   1      180.68      172.34     35.74 o 
   5  25   1       47.16       60.18     53.80 o 
  -5  26   1      231.76      137.79     37.99 o 
  -4  26   1       40.40       17.22     30.97 o 
  -3  26   1       31.02        4.71     28.28 o 
  -2  26   1       54.26       78.94     37.48 o 
  -1  26   1      663.83      869.76    158.08 o 
   0  26   1       71.13      130.42     37.94 o 
   1  26   1     1284.81     1271.77     75.50 o 
   2  26   1      163.82      212.62     34.13 o 
   3  26   1      308.30      349.56     58.08 o 
   4  26   1       36.45       60.95     36.06 o 
   5  26   1        6.66       -0.71     34.03 o 
  -5  27   1       23.06       37.86     36.11 o 
  -4  27   1      184.39      147.36     37.43 o 
  -3  27   1       18.09        3.60     30.26 o 
  -2  27   1      439.51      592.90    146.14 o 
  -1  27   1        5.53      -30.06     34.27 o 
   0  27   1       56.14       93.97     41.55 o 
   1  27   1       66.38      131.96     40.51 o 
   2  27   1     1418.28     1362.66     81.51 o 
   3  27   1       48.07       76.74     39.48 o 
   4  27   1      692.72      574.39     49.69 o 
  -5  28   1       10.31       42.75     37.88 o 
  -4  28   1       52.10       17.74     34.38 o 
  -3  28   1       57.61       10.47     39.16 o 
  -2  28   1       57.71      129.20     48.23 o 
  -1  28   1     1305.46     1280.50     76.99 o 
   0  28   1        8.38       27.09     36.69 o 
   1  28   1     1486.98     1622.97     86.84 o 
   2  28   1        4.83      -10.52     38.30 o 
   3  28   1       26.65      -28.44     29.43 o 
   4  28   1        2.56        4.27     53.24 o 
  -4  29   1      480.41      575.77     76.14 o 
  -3  29   1        0.10       14.10     40.18 o 
  -2  29   1     1326.63     1291.93     79.30 o 
  -1  29   1        2.21       37.18     68.29 o 
   0  29   1      279.55      304.62     48.50 o 
   1  29   1       22.87       40.42     40.93 o 
   2  29   1       75.53      120.20     45.64 o 
   3  29   1       17.46        9.67     65.91 o 
   4  29   1       63.05      122.92     57.03 o 
  -4  30   1        6.48       25.97     44.91 o 
  -3  30   1        1.03       15.12     42.69 o 
  -2  30   1       21.77       49.85     41.81 o 
  -1  30   1      604.56      744.08    111.75 o 
   0  30   1       58.78       68.77     41.20 o 
   1  30   1      837.76      961.01     76.89 o 
   2  30   1        7.82       49.94     48.23 o 
   3  30   1      214.45      147.90     75.46 o 
  -4  31   1      174.50      242.54     53.84 o 
  -3  31   1       10.34       12.09     42.88 o 
  -2  31   1      382.53      420.43     84.05 o 
  -1  31   1        2.06      -54.59     36.40 o 
   0  31   1        0.73        8.33     47.28 o 
   1  31   1        0.24      -15.06     40.39 o 
   2  31   1      335.61      427.33     61.00 o 
   3  31   1        2.09       43.23     46.59 o 
  -3  32   1        3.52       13.12     45.41 o 
  -2  32   1       12.44       18.61     53.49 o 
  -1  32   1      395.54      382.19     55.64 o 
   0  32   1       37.47       60.10     43.76 o 
   1  32   1      544.89      752.04     70.30 o 
   2  32   1        8.15       28.61     97.90 o 
  -3  33   1       22.66       -7.39     45.56 o 
  -2  33   1      458.69      569.06     63.12 o 
  -1  33   1       13.64       26.56     44.23 o 
   0  33   1       29.27       54.54     46.23 o 
   1  33   1       47.01       48.27     44.45 o 
   2  33   1      270.02      330.32     58.02 o 
  -2  34   1        1.72       54.45     48.79 o 
  -1  34   1      175.69      239.74     77.84 o 
   0  34   1       89.94      114.30     50.62 o 
   1  34   1      230.33      196.40     53.54 o 
  -6   0   2       54.91       66.86     40.12 o 
  -4   0   2      103.86      127.99     32.47 o 
  -2   0   2       26.91       35.34     13.37 o 
   0   0   2     1659.86     1730.73     69.73 o 
   2   0   2      590.44      548.25     39.16 o 
   4   0   2      429.54      519.60     55.40 o 
   6   0   2      156.74      229.24     59.22 o 
  -7   1   2        8.83       19.58     39.64 o 
  -6   1   2       58.49       85.38     50.62 o 
  -5   1   2      391.67      467.29     49.19 o 
  -4   1   2      228.73      253.19     26.67 o 
  -3   1   2     6017.15     6166.80    131.18 o 
  -2   1   2       10.12       -1.60      8.42 o 
  -1   1   2     9063.95     9140.27    224.57 o 
   0   1   2      571.72      640.97     23.64 o 
   1   1   2       86.87       96.81     12.10 o 
   2   1   2       68.20       77.43     32.95 o 
   3   1   2     3241.40     3152.81     94.55 o 
   4   1   2       53.04       77.31     55.40 o 
   5   1   2      662.58      700.88     48.79 o 
   6   1   2        8.49        7.53     50.62 o 
   7   1   2       13.90      -20.06     57.31 o 
  -8   2   2      174.90      201.54     67.82 o 
  -7   2   2        8.98       28.65     46.80 o 
  -6   2   2     1392.46     1274.57    146.61 o 
  -5   2   2       70.11       27.73     46.32 o 
  -4   2   2     1353.81     1361.45     40.76 o 
  -3   2   2      102.25      128.26     11.77 o 
  -2   2   2     7607.86     7933.11    198.89 o 
  -1   2   2     1015.01      955.30     22.47 o 
   0   2   2    25213.40    24841.20    599.75 o 
   1   2   2     3089.90     3150.60     86.09 o 
   2   2   2     5485.61     5435.67    144.19 o 
   3   2   2      827.51      868.06     56.35 o 
   4   2   2      182.83      199.94     51.58 o 
   5   2   2      112.12       98.81     31.14 o 
   6   2   2       47.49       20.43     33.07 o 
   7   2   2       76.46       89.78     63.04 o 
  -8   3   2      190.63      231.15     68.77 o 
  -7   3   2       18.17       79.28     52.53 o 
  -6   3   2      589.89      596.99     46.65 o 
  -5   3   2      303.06      346.03     23.88 o 
  -4   3   2       58.45       53.64     13.53 o 
  -3   3   2     6242.39     6353.99    135.42 o 
  -2   3   2      814.96      823.76     23.74 o 
  -1   3   2     6036.48     6272.64    111.62 o 
   0   3   2      983.39      938.16     25.50 o 
   1   3   2      235.71      266.66     14.57 o 
   2   3   2       60.47       82.36     14.92 o 
   3   3   2      121.35      120.40     22.92 o 
   4   3   2       13.65       28.73     21.76 o 
   5   3   2      146.74      183.70     35.82 o 
   6   3   2       27.96        2.87     47.76 o 
   7   3   2       20.02       58.26     60.17 o 
  -8   4   2       17.22       56.35     64.95 o 
  -7   4   2       12.40      -31.52     50.62 o 
  -6   4   2      795.85      779.38     45.02 o 
  -5   4   2      148.78      226.48     49.55 o 
  -4   4   2     2511.92     2465.39     62.99 o 
  -3   4   2      251.62      302.97     24.95 o 
  -2   4   2       72.61       82.67      6.77 o 
  -1   4   2     3039.33     3053.65     57.07 o 
   0   4   2     5859.82     5787.10    104.67 o 
   1   4   2       21.54       35.54      8.55 o 
   2   4   2     2649.16     2516.24     74.52 o 
   3   4   2      211.33      217.21     23.63 o 
   4   4   2        0.80       -0.44     21.88 o 
   5   4   2       67.01       25.46     27.08 o 
   6   4   2       31.48       15.28     53.49 o 
   7   4   2       37.53        1.91     63.04 o 
  -8   5   2      102.47       -1.91     64.95 o 
  -7   5   2       26.25      -27.70     53.49 o 
  -6   5   2       75.70       56.00     26.68 o 
  -5   5   2       25.34       57.59     26.86 o 
  -4   5   2      298.73      335.14     20.83 o 
  -3   5   2     1604.69     1561.36     35.29 o 
  -2   5   2     1100.90     1212.92     42.63 o 
  -1   5   2     8045.48     8131.97    157.30 o 
   0   5   2     1410.07     1448.79     31.01 o 
   1   5   2      529.05      485.21     16.58 o 
   2   5   2       24.52       37.00     11.09 o 
   3   5   2     1148.23     1168.29     46.92 o 
   4   5   2       22.94       30.95     26.74 o 
   5   5   2       78.56      131.94     31.14 o 
   6   5   2        0.25       11.46     50.62 o 
   7   5   2       12.86      -16.69     39.30 o 
  -8   6   2       79.07       14.33     64.95 o 
  -7   6   2        6.41      -34.39     52.53 o 
  -6   6   2       30.45      -18.39     36.77 o 
  -5   6   2       21.78       34.48     16.07 o 
  -4   6   2        6.82        0.98     11.30 o 
  -3   6   2        1.18       -0.85      7.67 o 
  -2   6   2      350.40      358.83     13.38 o 
  -1   6   2     3368.81     3341.97     75.69 o 
   0   6   2     4622.94     4704.32     87.10 o 
   1   6   2     6543.86     6650.41    140.65 o 
   2   6   2     3183.29     3088.18     63.82 o 
   3   6   2      293.88      278.59     38.21 o 
   4   6   2      159.99      197.32     86.92 o 
   5   6   2      179.74      165.24     53.49 o 
   6   6   2        1.51      -35.10     32.50 o 
   7   6   2       24.66      -10.09     77.84 o 
  -8   7   2        3.78      -42.03     62.08 o 
  -7   7   2        5.32       28.65     59.22 o 
  -6   7   2       85.42       55.34     27.71 o 
  -5   7   2      432.47      419.60     33.75 o 
  -4   7   2      513.71      521.33     21.22 o 
  -3   7   2     3780.02     3888.61     76.08 o 
  -2   7   2     1494.81     1392.52     31.45 o 
  -1   7   2      592.66      616.69     17.70 o 
   0   7   2      400.47      360.60     13.43 o 
   1   7   2     1149.80     1141.11     28.39 o 
   2   7   2     1461.85     1431.61     35.81 o 
   3   7   2      842.60      873.51     29.01 o 
   4   7   2      851.46      963.61     38.95 o 
   5   7   2      225.60      301.70     39.40 o 
   6   7   2       25.81      -15.60     35.34 o 
   7   7   2       12.05        3.02     42.11 o 
  -8   8   2       19.05      -46.80     62.08 o 
  -7   8   2      275.66      221.59     73.55 o 
  -6   8   2      289.51      361.88     81.67 o 
  -5   8   2     1473.37     1473.21     63.04 o 
  -4   8   2      756.92      739.72     31.98 o 
  -3   8   2      374.26      390.81     17.10 o 
  -2   8   2      286.68      302.22     21.62 o 
  -1   8   2     2686.47     2602.08     52.18 o 
   0   8   2     3265.25     3249.34     62.97 o 
   1   8   2     2305.83     2278.12     47.90 o 
   2   8   2     1637.25     1589.00     38.85 o 
   3   8   2      284.73      303.48     23.16 o 
   4   8   2      293.54      312.81     25.59 o 
   5   8   2        4.27      -28.87     28.20 o 
   6   8   2        3.05      -10.39     44.41 o 
   7   8   2        0.56       -4.16     39.02 o 
  -8   9   2       76.36       14.33     67.82 o 
  -7   9   2      112.24       92.65     66.86 o 
  -6   9   2       44.91       -0.17     30.09 o 
  -5   9   2        5.24        0.37     16.56 o 
  -4   9   2     1357.83     1348.64     42.53 o 
  -3   9   2      756.01      742.51     47.01 o 
  -2   9   2     3428.99     3448.29     67.95 o 
  -1   9   2     1319.15     1328.44     31.29 o 
   0   9   2      281.57      319.74     19.30 o 
   1   9   2       40.80       54.14      9.24 o 
   2   9   2     2580.01     2482.24     54.25 o 
   3   9   2      520.68      513.32     23.31 o 
   4   9   2     1128.99     1144.04     56.43 o 
   5   9   2       69.90       72.43     52.06 o 
   6   9   2      134.87      126.76     36.68 o 
   7   9   2        1.17      -60.68     40.46 o 
  -8  10   2        0.80      -42.98     68.77 o 
  -7  10   2       43.66      102.20     70.68 o 
  -6  10   2       33.04       43.16     27.16 o 
  -5  10   2      236.89      250.79     23.12 o 
  -4  10   2       85.90       84.13     16.46 o 
  -3  10   2       20.31       44.76     14.61 o 
  -2  10   2        2.41        2.30      7.74 o 
  -1  10   2     2786.37     2653.08     54.43 o 
   0  10   2      592.23      595.49     19.39 o 
   1  10   2     2177.94     1998.42     43.98 o 
   2  10   2      375.28      370.65     20.82 o 
   3  10   2       37.48       49.68     13.68 o 
   4  10   2      158.06      146.75     41.57 o 
   5  10   2      110.02      118.18     49.19 o 
   6  10   2      109.41       47.87     39.01 o 
   7  10   2       19.44       -7.83     38.15 o 
  -8  11   2       14.29      -98.86     65.91 o 
  -7  11   2        0.87      -24.83     60.17 o 
  -6  11   2        1.75      -14.64     27.62 o 
  -5  11   2       97.43       99.87     27.79 o 
  -4  11   2      721.28      758.62     33.25 o 
  -3  11   2      524.80      534.79     20.27 o 
  -2  11   2     4946.68     4924.74     94.67 o 
  -1  11   2      266.43      287.10     14.65 o 
   0  11   2     4106.32     4133.45     80.32 o 
   1  11   2      197.88      219.97     13.91 o 
   2  11   2        8.32       10.62     11.17 o 
   3  11   2      482.72      486.06     30.27 o 
   4  11   2       21.90       35.00     22.15 o 
   5  11   2       58.34       28.60     31.19 o 
   6  11   2      129.73       44.90     48.71 o 
   7  11   2        0.48      -52.41     53.49 o 
  -8  12   2        0.71       35.34     75.46 o 
  -7  12   2       71.71       20.06     64.95 o 
  -6  12   2       63.36       59.59     30.66 o 
  -5  12   2      363.60      378.33     28.99 o 
  -4  12   2      155.55      174.65     20.69 o 
  -3  12   2      138.77      160.00     18.22 o 
  -2  12   2       68.97       76.11     10.13 o 
  -1  12   2     2269.81     2269.88     49.54 o 
   0  12   2      185.17      198.42     13.21 o 
   1  12   2     6882.06     6658.24    124.76 o 
   2  12   2       11.78        4.98     17.71 o 
   3  12   2      690.69      651.25     34.63 o 
   4  12   2        0.69       14.68     21.96 o 
   5  12   2       89.60      135.16     36.18 o 
   6  12   2        6.58      -31.06     36.25 o 
   7  12   2       38.46      -15.71     47.76 o 
  -8  13   2        4.67      106.02     80.23 o 
  -7  13   2        7.44        2.87     65.91 o 
  -6  13   2       40.67       32.85     30.91 o 
  -5  13   2       32.69       20.59     19.50 o 
  -4  13   2     2646.17     2696.33    198.67 o 
  -3  13   2       64.36       69.83     16.36 o 
  -2  13   2     6798.14     6652.77    125.52 o 
  -1  13   2      125.65      142.50     12.59 o 
   0  13   2      345.75      371.69     17.56 o 
   1  13   2        4.75       -7.02      9.47 o 
   2  13   2     1512.81     1485.64     38.32 o 
   3  13   2      325.58      345.22     28.03 o 
   4  13   2     1577.93     1422.40    133.24 o 
   5  13   2      172.64      222.89     39.16 o 
   6  13   2      501.00      447.86     52.21 o 
  -8  14   2        1.25       38.21     85.96 o 
  -7  14   2      143.96      291.32     84.05 o 
  -6  14   2        0.98      -13.19     31.19 o 
  -5  14   2     1172.35     1130.22     45.72 o 
  -4  14   2        1.03        5.18     16.75 o 
  -3  14   2      191.59      176.35     20.36 o 
  -2  14   2        5.57        4.20     15.44 o 
  -1  14   2     2566.77     2529.92     55.57 o 
   0  14   2        1.16        5.80     10.16 o 
   1  14   2     2920.34     2867.58     61.29 o 
   2  14   2        0.48       -2.18     15.36 o 
   3  14   2      464.09      510.24     32.63 o 
   4  14   2       24.19       59.11     24.39 o 
   5  14   2        0.34        5.33     26.75 o 
   6  14   2       25.89       -9.36     39.92 o 
  -8  15   2       13.41      -86.92     74.50 o 
  -7  15   2       24.13      -89.78     60.17 o 
  -6  15   2        0.34      -11.42     38.21 o 
  -5  15   2       27.94       -8.30     26.64 o 
  -4  15   2     1178.88     1107.99     56.06 o 
  -3  15   2        4.42       -1.94     16.24 o 
  -2  15   2     4772.25     4689.78    169.53 o 
  -1  15   2       31.78       57.47     12.04 o 
   0  15   2     1296.30     1290.72     34.58 o 
   1  15   2       23.69       17.64     10.74 o 
   2  15   2       85.39      100.55     36.31 o 
   3  15   2      399.97      413.57     31.19 o 
   4  15   2      105.63      162.64     28.08 o 
   5  15   2      101.58      104.08     30.72 o 
   6  15   2        0.97      -36.46     36.49 o 
  -8  16   2        4.92       14.33     82.14 o 
  -7  16   2       62.80      -21.97     71.64 o 
  -6  16   2        0.38       -1.19     32.50 o 
  -5  16   2      674.95      643.46     48.03 o 
  -4  16   2        0.63        0.74     19.06 o 
  -3  16   2      939.30      953.52     39.47 o 
  -2  16   2      199.20      221.52     22.76 o 
  -1  16   2      441.39      482.29     22.07 o 
   0  16   2      236.99      241.54     17.32 o 
   1  16   2     4910.39     4510.65    108.89 o 
   2  16   2       11.69       16.67     17.43 o 
   3  16   2     1147.49     1185.01     52.38 o 
   4  16   2      144.08      160.16     29.15 o 
   5  16   2       17.09        9.10     34.78 o 
   6  16   2       94.94       59.43     43.16 o 
  -7  17   2        8.34      -10.51     65.91 o 
  -6  17   2        0.55       18.86     34.98 o 
  -5  17   2       31.47       32.63     23.87 o 
  -4  17   2      412.02      449.52     35.04 o 
  -3  17   2       97.45      109.66     21.48 o 
  -2  17   2     1623.57     1589.53     62.10 o 
  -1  17   2      273.43      286.27     18.58 o 
   0  17   2      126.00      128.76     17.37 o 
   1  17   2        5.18       12.64     16.22 o 
   2  17   2     1228.00     1188.32     68.02 o 
   3  17   2       56.27       77.35     23.70 o 
   4  17   2      731.07      782.15     80.40 o 
   5  17   2        4.95      -30.51     27.04 o 
   6  17   2       16.67       47.68     43.51 o 
  -7  18   2        2.86        2.87     72.59 o 
  -6  18   2        0.93      -23.59     54.92 o 
  -5  18   2      172.38      186.88     30.00 o 
  -4  18   2        8.68       18.02     21.60 o 
  -3  18   2        4.02       -3.63     18.26 o 
  -2  18   2      104.76      167.49     47.58 o 
  -1  18   2     1511.65     1616.90     52.78 o 
   0  18   2     1113.65     1078.99     33.87 o 
   1  18   2     2440.55     2282.90     67.09 o 
   2  18   2      796.50      732.32     38.33 o 
   3  18   2      680.49      600.97     41.83 o 
   4  18   2        7.03       11.59     24.95 o 
   5  18   2       54.95       53.35     31.00 o 
   6  18   2        6.46      -36.06     54.92 o 
  -7  19   2        2.65      -34.39     74.50 o 
  -6  19   2        7.00       18.00     39.56 o 
  -5  19   2      173.10      177.22     30.42 o 
  -4  19   2     1557.67     1375.62     66.40 o 
  -3  19   2      712.02      723.03     57.41 o 
  -2  19   2     4165.28     4241.17    119.40 o 
  -1  19   2       37.93       57.05     19.57 o 
   0  19   2      462.42      385.69     44.31 o 
   1  19   2      932.60      954.91     50.94 o 
   2  19   2      239.85      281.64     28.88 o 
   3  19   2      979.26     1046.24     56.42 o 
   4  19   2      282.82      319.12     39.15 o 
   5  19   2      156.99      145.52     34.18 o 
   6  19   2       40.29       46.69     44.44 o 
  -7  20   2       29.98       19.10     81.19 o 
  -6  20   2       33.94       28.37     38.69 o 
  -5  20   2      128.13      151.02     29.97 o 
  -4  20   2      182.03      263.13     31.65 o 
  -3  20   2        7.20      -10.30     21.38 o 
  -2  20   2       41.95       45.24     21.13 o 
  -1  20   2     1241.76     1240.71     78.58 o 
   0  20   2      448.27      437.41     36.69 o 
   1  20   2     1391.38     1318.09     63.48 o 
   2  20   2      181.79      214.92     33.54 o 
   3  20   2       78.05      129.94     27.91 o 
   4  20   2       59.25       48.99     29.24 o 
   5  20   2       33.59       10.70     35.98 o 
   6  20   2        8.06       -5.21     33.15 o 
  -7  21   2        9.81      -33.43     72.59 o 
  -6  21   2       32.86        6.49     50.62 o 
  -5  21   2        6.14       12.37     27.72 o 
  -4  21   2      213.13      155.74     28.05 o 
  -3  21   2      228.03      255.52     29.71 o 
  -2  21   2      980.88     1061.89     52.74 o 
  -1  21   2       10.00        9.85     20.32 o 
   0  21   2      576.67      652.88     49.47 o 
   1  21   2      752.62      747.33     48.72 o 
   2  21   2       65.83       97.65     24.98 o 
   3  21   2      480.03      491.01     39.10 o 
   4  21   2      132.04      143.31     33.33 o 
   5  21   2       26.80        5.85     33.30 o 
  -7  22   2       35.27       50.62     85.96 o 
  -6  22   2       54.15       49.45     41.86 o 
  -5  22   2       20.91       37.59     29.31 o 
  -4  22   2      266.64      210.65     32.12 o 
  -3  22   2      127.70      185.41     29.31 o 
  -2  22   2      173.20      173.26     27.33 o 
  -1  22   2     1720.21     1774.33     78.58 o 
   0  22   2       48.04       27.55     30.28 o 
   1  22   2     2056.12     1934.92     65.21 o 
   2  22   2        7.66       -2.16     22.80 o 
   3  22   2       87.17       83.01     28.41 o 
   4  22   2      234.74      200.32     34.92 o 
   5  22   2      111.32       37.06     39.58 o 
  -6  23   2       48.28       29.93     44.19 o 
  -5  23   2       77.64       63.78     30.66 o 
  -4  23   2        5.71      -11.08     26.33 o 
  -3  23   2     1284.12     1402.52    186.73 o 
  -2  23   2       17.03       19.97     24.08 o 
  -1  23   2     2802.52     2927.46    109.62 o 
   0  23   2       79.85      121.74     34.64 o 
   1  23   2      589.44      469.65     35.66 o 
   2  23   2      316.42      276.68     32.82 o 
   3  23   2        9.66       11.23     27.50 o 
   4  23   2      214.65      171.06     35.33 o 
   5  23   2        1.30        1.56     33.40 o 
  -6  24   2      126.32      152.57     51.40 o 
  -5  24   2      139.50      144.79     35.30 o 
  -4  24   2      181.18      178.55     32.64 o 
  -3  24   2       97.75      114.28     46.30 o 
  -2  24   2      174.89      215.70     30.64 o 
  -1  24   2        3.33        7.94     32.76 o 
   0  24   2     1657.42     1648.42    139.45 o 
   1  24   2       45.49       26.35     32.58 o 
   2  24   2      809.38      822.64     56.22 o 
   3  24   2       36.29       41.51     29.08 o 
   4  24   2       25.64       33.19     32.74 o 
   5  24   2        0.17      -10.56     34.78 o 
  -6  25   2        3.82      -11.31     43.09 o 
  -5  25   2        1.28        6.65     66.86 o 
  -4  25   2      145.88      115.57     32.08 o 
  -3  25   2      419.90      511.03     89.61 o 
  -2  25   2      528.54      604.79    115.57 o 
  -1  25   2      235.19      294.78     43.65 o 
   0  25   2      340.59      348.86     46.37 o 
   1  25   2       84.64       51.10     35.11 o 
   2  25   2       36.34      -23.85     25.34 o 
   3  25   2      221.84      256.79     37.69 o 
   4  25   2        6.71       54.31     32.68 o 
  -6  26   2       41.00       99.64     48.65 o 
  -5  26   2       10.33      -18.78     40.25 o 
  -4  26   2       91.76       93.75     47.92 o 
  -3  26   2       22.71       17.73     33.64 o 
  -2  26   2      212.65      231.92     43.22 o 
  -1  26   2        5.92       28.13     35.75 o 
   0  26   2     1344.86     1414.38     77.52 o 
   1  26   2      160.38      213.61     92.65 o 
   2  26   2      561.84      497.94     46.22 o 
   3  26   2       46.22       26.19     31.55 o 
   4  26   2       27.38       27.68     35.08 o 
  -5  27   2       42.89       56.28     44.19 o 
  -4  27   2       15.61       -9.09     30.26 o 
  -3  27   2      640.54      669.59     59.39 o 
  -2  27   2        3.64       -6.52     36.02 o 
  -1  27   2      899.05      955.03     66.46 o 
   0  27   2        8.53       38.76     36.58 o 
   1  27   2        1.50      -24.21     35.82 o 
   2  27   2        9.19      -27.27     64.95 o 
   3  27   2      258.72      265.93     39.06 o 
   4  27   2       31.56       75.08     35.58 o 
  -5  28   2        3.93        1.23     81.19 o 
  -4  28   2       49.33       81.96     46.87 o 
  -3  28   2        3.26       35.79     39.16 o 
  -2  28   2       95.91      144.81     42.88 o 
  -1  28   2        0.53       53.23     39.84 o 
   0  28   2     1068.07     1089.62    257.89 o 
   1  28   2        3.85       48.54     39.87 o 
   2  28   2      586.35      519.78     58.75 o 
   3  28   2        0.14        0.75     31.01 o 
   4  28   2        6.40      -13.74     35.53 o 
  -5  29   2      135.64      174.98     52.36 o 
  -4  29   2        7.08       -7.89     33.14 o 
  -3  29   2      826.06      928.65     69.21 o 
  -2  29   2        9.69       59.19     41.13 o 
  -1  29   2      666.23      771.38     64.29 o 
   0  29   2        2.31      -26.51     38.32 o 
   1  29   2        9.60      -39.01     38.67 o 
   2  29   2       27.40      -39.57     66.86 o 
   3  29   2      314.98      339.35     56.61 o 
  -4  30   2      180.79      123.44     57.31 o 
  -3  30   2       35.98       53.17     41.43 o 
  -2  30   2      103.82      178.90     45.14 o 
  -1  30   2        2.03        0.92     39.67 o 
   0  30   2      788.29      924.64    189.60 o 
   1  30   2        4.37      -35.28     40.59 o 
   2  30   2      287.18      271.48     55.40 o 
   3  30   2        0.11      -31.93     44.11 o 
  -4  31   2        0.29       29.37     55.40 o 
  -3  31   2      402.29      381.25     85.01 o 
  -2  31   2        0.78        4.92     54.44 o 
  -1  31   2      400.94      540.84     60.11 o 
   0  31   2       43.14       70.34     45.85 o 
   1  31   2        4.51       31.46     80.23 o 
   2  31   2       47.92       12.01     43.55 o 
  -3  32   2       13.43       53.45     45.41 o 
  -2  32   2       57.88       48.09     47.28 o 
  -1  32   2       48.19       97.26     84.53 o 
   0  32   2      546.13      586.50     63.99 o 
   1  32   2        2.74      -27.67     44.51 o 
   2  32   2      224.78      184.28     52.78 o 
  -2  33   2       74.60       60.19     47.61 o 
  -1  33   2      318.63      273.05     55.28 o 
   0  33   2       30.41        6.42     46.33 o 
   1  33   2        3.16      -63.33     42.22 o 
  -1  34   2       27.37      -34.99     45.39 o 
   0  34   2      419.31      605.38     67.46 o 
  -7   0   3      196.45      209.18     59.22 o 
  -5   0   3      759.48      764.12     68.77 o 
  -3   0   3      677.66      707.76     46.80 o 
  -1   0   3       48.43       51.58     15.28 o 
   1   0   3     3471.28     3296.21    131.81 o 
   3   0   3      702.51      687.71     56.35 o 
   5   0   3       85.35      -33.43     41.07 o 
  -7   1   3        1.17      -14.28     33.86 o 
  -6   1   3       35.00       33.80     31.36 o 
  -5   1   3        4.91        5.29     23.61 o 
  -4   1   3     1680.74     1682.83     46.28 o 
  -3   1   3       49.57       50.37     15.19 o 
  -2   1   3     5556.31     5387.48    140.14 o 
  -1   1   3      348.04      392.77     28.65 o 
   0   1   3      981.64     1053.23     37.48 o 
   1   1   3     1032.08     1069.80     47.28 o 
   2   1   3      718.06      760.71     36.80 o 
   3   1   3        3.57       22.11     20.39 o 
   4   1   3      736.92      790.04     49.29 o 
   5   1   3        0.46        6.77     30.59 o 
   6   1   3       32.69       29.42     39.83 o 
  -8   2   3        0.05      100.29     65.91 o 
  -7   2   3       54.49       93.60     54.44 o 
  -6   2   3        0.90       -7.53     28.83 o 
  -5   2   3     1319.10     1268.57     60.31 o 
  -4   2   3       63.43       59.73     12.41 o 
  -3   2   3      557.44      614.79     31.40 o 
  -2   2   3       73.34       76.59     15.28 o 
  -1   2   3     5623.52     5698.91    119.84 o 
   0   2   3      263.48      223.68     17.52 o 
   1   2   3     7639.09     7085.98    183.70 o 
   2   2   3      341.88      306.35     25.56 o 
   3   2   3      911.46      937.79     45.12 o 
   4   2   3        0.20      -15.18     24.20 o 
   5   2   3       31.21      -14.31     29.91 o 
   6   2   3       13.29      -17.19     57.31 o 
   7   2   3        0.20      -28.65     60.17 o 
  -8   3   3      121.88       21.01     61.13 o 
  -7   3   3        2.37        8.60     51.58 o 
  -6   3   3      114.68      118.19     33.74 o 
  -5   3   3      269.31      255.86     39.16 o 
  -4   3   3      792.88      808.25     29.63 o 
  -3   3   3     3931.47     3673.46    163.33 o 
  -2   3   3     5127.36     4911.47    104.38 o 
  -1   3   3     3591.06     3546.25     67.20 o 
   0   3   3      277.25      305.79     16.13 o 
   1   3   3      232.44      256.60     20.94 o 
   2   3   3      348.13      371.76     27.47 o 
   3   3   3       32.82       53.46     21.88 o 
   4   3   3      136.46      132.38     30.68 o 
   5   3   3        4.62        7.30     32.08 o 
   6   3   3       23.91       52.53     58.26 o 
  -8   4   3       13.57      -35.34     57.31 o 
  -7   4   3      165.22      106.98     60.17 o 
  -6   4   3      237.87      272.01     38.21 o 
  -5   4   3     1146.79     1192.26     58.61 o 
  -4   4   3     3410.62     3610.97     85.63 o 
  -3   4   3      890.98      911.67     34.47 o 
  -2   4   3     2756.62     2840.58     77.35 o 
  -1   4   3     1101.51     1098.25     25.49 o 
   0   4   3        8.90       23.98     11.96 o 
   1   4   3     5558.77     5499.56    120.85 o 
   2   4   3       12.40       -8.60     15.53 o 
   3   4   3     1402.17     1466.23     78.32 o 
   4   4   3       45.35        6.37     24.52 o 
   5   4   3       19.84      -14.77     53.49 o 
   6   4   3       18.25       46.80     56.35 o 
  -8   5   3       66.14       24.83     64.95 o 
  -7   5   3        8.06       41.07     57.31 o 
  -6   5   3        1.61      -31.52     43.94 o 
  -5   5   3        3.41        4.35     22.23 o 
  -4   5   3     1309.76     1333.55     41.08 o 
  -3   5   3       33.93       15.60     12.73 o 
  -2   5   3     5596.14     5389.54     98.85 o 
  -1   5   3      231.22      259.50     11.54 o 
   0   5   3     4268.97     4333.85     82.82 o 
   1   5   3      974.16     1105.33     52.96 o 
   2   5   3       27.86       30.74     17.66 o 
   3   5   3      435.25      477.08     70.68 o 
   4   5   3      567.45      664.79     45.29 o 
   5   5   3       18.59       -5.73     44.89 o 
   6   5   3       29.14      144.23     59.22 o 
  -8   6   3        0.72       21.01     63.99 o 
  -7   6   3       13.28      -59.22     51.58 o 
  -6   6   3        3.34      -65.91     43.94 o 
  -5   6   3      473.13      564.27     41.72 o 
  -4   6   3      116.07      105.42     15.16 o 
  -3   6   3     1162.64     1192.61     29.51 o 
  -2   6   3      819.21      839.88     22.09 o 
  -1   6   3      241.59      325.06     13.43 o 
   0   6   3     4581.76     4311.29     82.58 o 
   1   6   3      174.20      144.78     12.67 o 
   2   6   3     3250.65     3255.10     86.67 o 
   3   6   3        5.70        6.30     22.92 o 
   4   6   3       48.36       77.47     28.80 o 
   5   6   3       88.01      134.68     55.40 o 
   6   6   3       57.36       21.03     39.84 o 
  -8   7   3        1.60      -87.40     58.26 o 
  -7   7   3        0.85      -43.94     53.49 o 
  -6   7   3       44.14       34.39     50.62 o 
  -5   7   3      337.29      350.25     37.25 o 
  -4   7   3      790.67      788.37     31.05 o 
  -3   7   3     1891.29     1849.30     44.25 o 
  -2   7   3     9301.86     9381.69    177.43 o 
  -1   7   3     1882.37     1829.19     39.40 o 
   0   7   3     5643.53     5693.75    106.81 o 
   1   7   3       61.30       73.15     11.23 o 
   2   7   3      366.07      430.60     27.16 o 
   3   7   3      529.04      521.58     36.00 o 
   4   7   3        4.11       12.74     23.26 o 
   5   7   3      157.99      186.44     36.69 o 
   6   7   3       15.62       18.89     40.15 o 
  -8   8   3       18.15      -87.87     63.04 o 
  -7   8   3        8.63      -10.51     60.17 o 
  -6   8   3      186.08      127.99     56.35 o 
  -5   8   3      169.57      226.37     52.53 o 
  -4   8   3      549.86      603.54     23.32 o 
  -3   8   3      398.02      455.06     18.42 o 
  -2   8   3      153.73      162.13     11.49 o 
  -1   8   3     8552.09     8610.89    155.76 o 
   0   8   3     1972.24     1792.76     40.31 o 
   1   8   3     4332.06     4495.00     88.45 o 
   2   8   3      254.18      268.34     18.04 o 
   3   8   3      330.20      328.45     44.38 o 
   4   8   3       15.89        8.99     27.47 o 
   5   8   3       15.54       -3.92     33.27 o 
   6   8   3       26.57      -52.62     35.08 o 
  -8   9   3       14.28      -30.56     69.73 o 
  -7   9   3      129.24       59.22     63.04 o 
  -6   9   3        8.40       -0.96     49.67 o 
  -5   9   3        2.49      -29.61     40.12 o 
  -4   9   3       56.69       66.14     12.83 o 
  -3   9   3     2769.74     2599.07     55.44 o 
  -2   9   3       94.57       85.80     11.30 o 
  -1   9   3     1922.61     1810.94     40.47 o 
   0   9   3       85.63      138.73     11.87 o 
   1   9   3      280.99      292.37     16.29 o 
   2   9   3     1072.87     1093.26     32.85 o 
   3   9   3      368.16      412.73     34.05 o 
   4   9   3      636.05      578.97     85.96 o 
   5   9   3       32.15       55.29     36.17 o 
   6   9   3       41.01      -15.22     52.53 o 
  -8  10   3        1.86      -41.07     71.64 o 
  -7  10   3       86.83      -39.16     58.26 o 
  -6  10   3      125.11       42.03     56.35 o 
  -5  10   3      129.05      123.21     48.71 o 
  -4  10   3      434.50      442.64     29.36 o 
  -3  10   3      110.45      113.61     12.61 o 
  -2  10   3       79.79       57.78     10.52 o 
  -1  10   3       83.66      132.13     11.76 o 
   0  10   3     2205.55     2044.64     45.82 o 
   1  10   3      280.50      280.13     30.47 o 
   2  10   3      827.06      808.86     28.53 o 
   3  10   3      142.91      128.43     18.58 o 
   4  10   3        0.62      -26.53     26.85 o 
   5  10   3       22.08       39.14     36.94 o 
   6  10   3       11.13       60.86     43.65 o 
  -8  11   3       12.18       41.07     77.37 o 
  -7  11   3        0.51      -19.10     63.99 o 
  -6  11   3        5.93       -1.91     52.53 o 
  -5  11   3       97.47       57.32     30.09 o 
  -4  11   3        7.86       25.58     16.93 o 
  -3  11   3     1181.27     1139.44     31.55 o 
  -2  11   3       93.51      104.72     11.64 o 
  -1  11   3     2881.46     2783.62     58.32 o 
   0  11   3      156.73      140.31     13.07 o 
   1  11   3      383.10      392.76     19.63 o 
   2  11   3        2.39       -7.45     12.62 o 
   3  11   3      449.84      474.60     46.13 o 
   4  11   3        2.03       -1.36     27.77 o 
   5  11   3      131.51      237.60     58.26 o 
   6  11   3       38.05       33.97     61.61 o 
  -8  12   3       68.50       83.10     81.19 o 
  -7  12   3        0.12      -65.91     64.95 o 
  -6  12   3      648.40      805.19     92.65 o 
  -5  12   3       60.69       78.54     27.71 o 
  -4  12   3      985.65      932.00     83.80 o 
  -3  12   3       11.28       -6.76     10.70 o 
  -2  12   3        3.84       -1.81     10.16 o 
  -1  12   3      417.70      405.73     18.64 o 
   0  12   3     2556.14     2537.29     55.83 o 
   1  12   3       79.52       81.22     13.29 o 
   2  12   3     2106.23     2119.94     55.97 o 
   3  12   3        0.70        0.08     19.60 o 
   4  12   3       59.87       65.16     25.31 o 
   5  12   3       18.66       16.17     31.98 o 
   6  12   3       15.92       40.12     43.65 o 
  -8  13   3        0.99       39.16     85.01 o 
  -7  13   3       26.83      -38.21     64.95 o 
  -6  13   3        3.83        3.82     54.44 o 
  -5  13   3       62.46      110.24     30.06 o 
  -4  13   3       19.90       14.85     16.30 o 
  -3  13   3     2971.10     2901.52     75.06 o 
  -2  13   3      215.36      243.12     21.23 o 
  -1  13   3     3401.20     3215.94     67.32 o 
   0  13   3        1.34       12.39     10.77 o 
   1  13   3        1.58       14.62     11.61 o 
   2  13   3        3.46       23.88     18.13 o 
   3  13   3      544.38      541.75     47.99 o 
   4  13   3        0.72       28.88     23.62 o 
   5  13   3      166.10       78.47     39.40 o 
   6  13   3       11.73      -10.13     36.93 o 
  -8  14   3        2.98      -66.86     76.41 o 
  -7  14   3        2.97      -29.61     65.91 o 
  -6  14   3      354.22      432.68     74.50 o 
  -5  14   3       50.96       82.96     30.06 o 
  -4  14   3     1462.72     1396.36     48.21 o 
  -3  14   3       59.53       74.57     17.96 o 
  -2  14   3       19.94        9.01     11.49 o 
  -1  14   3        7.58       -1.65     10.86 o 
   0  14   3     2897.46     2863.08     62.00 o 
   1  14   3      141.78      145.19     15.32 o 
   2  14   3     1217.24     1182.12     66.33 o 
   3  14   3      223.38      256.39     28.65 o 
   4  14   3      127.08      141.10     28.89 o 
   5  14   3      184.27      205.69     44.33 o 
   6  14   3        2.59      -29.67     42.15 o 
  -8  15   3        0.07        3.82     83.10 o 
  -7  15   3       84.72      -91.69     61.13 o 
  -6  15   3       13.13       25.79     54.44 o 
  -5  15   3        2.38        3.35     28.80 o 
  -4  15   3       19.57       27.33     19.02 o 
  -3  15   3     1417.39     1368.28     50.53 o 
  -2  15   3      294.21      325.08     19.06 o 
  -1  15   3     2034.01     1959.05     47.45 o 
   0  15   3       14.38        8.77     11.86 o 
   1  15   3        2.90       -2.33     12.74 o 
   2  15   3       60.81       62.75     20.90 o 
   3  15   3      663.25      669.72     57.82 o 
   4  15   3      161.58      124.36     28.70 o 
   5  15   3      241.20      293.94     44.73 o 
   6  15   3       18.18       -8.02     51.58 o 
  -8  16   3       10.27     -112.71     82.14 o 
  -7  16   3        1.33      -14.33     64.95 o 
  -6  16   3      201.23      247.38     73.55 o 
  -5  16   3       98.92       99.09     33.50 o 
  -4  16   3      203.89      245.56     26.42 o 
  -3  16   3      120.87      132.31     22.15 o 
  -2  16   3      317.52      328.11     25.52 o 
  -1  16   3        3.48        4.35     11.96 o 
   0  16   3     3611.38     3419.66     73.12 o 
   1  16   3        2.61       -0.21     20.66 o 
   2  16   3     3109.91     3012.08     84.08 o 
   3  16   3       58.72       68.93     24.39 o 
   4  16   3      310.83      283.10     42.24 o 
   5  16   3       20.58      -11.73     38.89 o 
   6  16   3       10.96       22.47     45.69 o 
  -7  17   3      135.86      119.39     79.28 o 
  -6  17   3       21.97       39.16     62.08 o 
  -5  17   3        1.55        9.48     32.13 o 
  -4  17   3       22.05       18.74     20.80 o 
  -3  17   3     1831.37     1922.42     77.29 o 
  -2  17   3        5.15       13.95     18.74 o 
  -1  17   3     6285.81     5911.26    116.74 o 
   0  17   3       77.32       59.60     15.02 o 
   1  17   3     2672.64     2657.49     99.44 o 
   2  17   3      405.83      367.89     31.40 o 
   3  17   3       53.54       59.26     24.95 o 
   4  17   3      191.48      241.39     42.94 o 
   5  17   3        3.70      -19.64     31.31 o 
  -7  18   3        3.93       40.12     74.50 o 
  -6  18   3      372.58      246.43     76.41 o 
  -5  18   3        7.87        6.53     31.66 o 
  -4  18   3     1190.48     1198.69     62.77 o 
  -3  18   3       70.07       39.85     20.51 o 
  -2  18   3      193.58      170.56     24.26 o 
  -1  18   3       95.83      126.69     16.67 o 
   0  18   3      119.42      146.21     17.88 o 
   1  18   3      166.25      145.21     23.70 o 
   2  18   3       20.80       37.37     22.56 o 
   3  18   3        1.22       -4.33     23.54 o 
   4  18   3      168.51      151.17     31.20 o 
   5  18   3       73.86       96.04     33.49 o 
  -7  19   3        8.19      -24.83     76.41 o 
  -6  19   3       41.32      110.80     71.64 o 
  -5  19   3      300.89      295.35     78.80 o 
  -4  19   3      577.24      618.35     38.93 o 
  -3  19   3     3162.71     3084.01    328.57 o 
  -2  19   3     1844.83     1908.47     60.77 o 
  -1  19   3     2936.71     2796.91    128.83 o 
   0  19   3      750.30      711.91     61.99 o 
   1  19   3       20.90       10.70     20.08 o 
   2  19   3        0.85       20.73     22.67 o 
   3  19   3      179.56      220.55     47.07 o 
   4  19   3       49.76       61.23     31.01 o 
   5  19   3       83.34       63.16     57.16 o 
  -7  20   3       10.87       18.15     77.37 o 
  -6  20   3       19.31      182.43     74.50 o 
  -5  20   3       19.99       23.97     36.17 o 
  -4  20   3        8.52       12.71     23.25 o 
  -3  20   3      447.28      394.70     33.05 o 
  -2  20   3      756.14      862.41     42.72 o 
  -1  20   3     1937.83     1960.98     78.81 o 
   0  20   3     2969.29     2672.61     77.34 o 
   1  20   3      386.50      342.99     30.95 o 
   2  20   3     1497.09     1519.38     58.72 o 
   3  20   3       59.35       35.20     26.48 o 
   4  20   3      119.22      103.03     33.05 o 
   5  20   3       48.75       47.34     34.16 o 
  -7  21   3        0.27       15.28     77.37 o 
  -6  21   3      322.05      141.36     74.50 o 
  -5  21   3        5.75       44.48     37.62 o 
  -4  21   3      176.02      165.39     28.86 o 
  -3  21   3       12.65       29.81     24.11 o 
  -2  21   3       27.02       -6.77     21.26 o 
  -1  21   3       14.85        0.18     21.03 o 
   0  21   3        8.01       -6.70     19.47 o 
   1  21   3      204.46      216.84     28.85 o 
   2  21   3      244.60      258.90     31.78 o 
   3  21   3      451.33      451.60     40.68 o 
   4  21   3      124.99       92.74     32.94 o 
   5  21   3       62.81       79.95     37.39 o 
  -7  22   3       76.27       -3.82     71.64 o 
  -6  22   3       85.02      102.20     75.46 o 
  -5  22   3      342.76      374.15     50.23 o 
  -4  22   3      270.27      269.96     32.85 o 
  -3  22   3      239.69      248.06     51.26 o 
  -2  22   3       57.92       69.05     29.33 o 
  -1  22   3       54.49       63.68     32.58 o 
   0  22   3      303.00      289.52     40.10 o 
   1  22   3      611.06      556.43     78.02 o 
   2  22   3      540.87      542.88     40.61 o 
   3  22   3      187.78      174.68     33.36 o 
   4  22   3       35.38       48.84     33.40 o 
   5  22   3        2.77      -66.77     44.51 o 
  -6  23   3        1.80      -68.77     61.13 o 
  -5  23   3       44.18       20.09     40.79 o 
  -4  23   3      149.34      145.41     37.77 o 
  -3  23   3      388.90      398.80     36.50 o 
  -2  23   3      491.78      536.65     38.83 o 
  -1  23   3      282.72      329.51     60.65 o 
   0  23   3      170.27      103.97     34.64 o 
   1  23   3        1.18      -10.60     33.30 o 
   2  23   3       94.29       88.61     28.87 o 
   3  23   3        1.48      -20.36     32.80 o 
   4  23   3      132.76      180.19     38.19 o 
  -6  24   3        1.73      -57.31     65.91 o 
  -5  24   3      393.52      583.40     63.52 o 
  -4  24   3       88.17      127.96     61.61 o 
  -3  24   3      359.60      382.00     36.72 o 
  -2  24   3        2.59       -4.66     24.73 o 
  -1  24   3      135.48      155.22     38.74 o 
   0  24   3       91.12       55.53     34.42 o 
   1  24   3      744.98      698.62     64.97 o 
   2  24   3       13.32       -0.86     28.12 o 
   3  24   3      192.96      164.76     35.35 o 
   4  24   3        0.48      -46.82     31.21 o 
  -6  25   3        1.23        4.78     72.59 o 
  -5  25   3        3.09       52.49     61.13 o 
  -4  25   3      351.76      370.70    108.41 o 
  -3  25   3      111.43      133.22     31.79 o 
  -2  25   3     1341.82     1460.81     74.74 o 
  -1  25   3       84.57       73.37     36.72 o 
   0  25   3      270.08      205.45     42.69 o 
   1  25   3       10.67      -32.93     34.39 o 
   2  25   3       25.37       -8.80     28.31 o 
   3  25   3       72.40       86.38     34.32 o 
   4  25   3       20.19      122.22     35.83 o 
  -6  26   3        0.74       -8.60     72.59 o 
  -5  26   3      101.18      129.03     56.83 o 
  -4  26   3        1.01       49.50     43.94 o 
  -3  26   3       32.86        9.49     29.20 o 
  -2  26   3        0.01       54.18     36.13 o 
  -1  26   3      385.57      354.99     48.81 o 
   0  26   3       21.93      -42.51     34.19 o 
   1  26   3      559.05      537.66     56.40 o 
   2  26   3       57.18       30.86     30.48 o 
   3  26   3       29.73      -15.86     31.20 o 
   4  26   3        0.14        2.27     35.37 o 
  -5  27   3       29.24        5.97     44.44 o 
  -4  27   3      163.84      211.26     47.26 o 
  -3  27   3       16.05      -21.23     35.07 o 
  -2  27   3      817.15      949.42     99.34 o 
  -1  27   3       18.87       53.90     37.41 o 
   0  27   3      383.57      315.99     50.85 o 
   1  27   3       67.12       39.05     40.39 o 
   2  27   3       29.93       29.65     42.69 o 
   3  27   3        0.49       -2.31     31.01 o 
  -5  28   3      100.60       86.77     46.59 o 
  -4  28   3       14.05        4.84     41.18 o 
  -3  28   3       59.61       82.94     40.15 o 
  -2  28   3       15.57       24.99     36.72 o 
  -1  28   3      134.00      195.40     66.86 o 
   0  28   3        0.58       -9.27     60.65 o 
   1  28   3      700.00      620.82    101.72 o 
   2  28   3        2.51       13.23     48.23 o 
   3  28   3      250.22      217.38     42.76 o 
  -5  29   3        4.75       -0.96     64.95 o 
  -4  29   3      234.71      250.38     51.40 o 
  -3  29   3       10.08      -19.47     36.85 o 
  -2  29   3      833.98      985.75     71.74 o 
  -1  29   3        1.49       38.47     40.39 o 
   0  29   3      276.11      270.16     50.53 o 
   1  29   3       14.32      -24.84     41.53 o 
   2  29   3        4.03      -42.56     47.28 o 
  -4  30   3        5.27       12.42     63.99 o 
  -3  30   3       69.48       99.37     45.50 o 
  -2  30   3        2.86       30.99     98.38 o 
  -1  30   3      258.26      392.14     63.04 o 
   0  30   3       12.03      -47.57     40.11 o 
   1  30   3      377.51      319.05     55.92 o 
   2  30   3        0.07       14.53     45.89 o 
  -4  31   3      165.45      -10.51     63.99 o 
  -3  31   3       38.89       33.43     43.22 o 
  -2  31   3      492.89      511.28     59.54 o 
  -1  31   3       16.45       53.95     45.82 o 
   0  31   3       87.58       88.84     98.86 o 
   1  31   3       11.29      -22.28     44.34 o 
  -3  32   3       60.13       49.94     45.01 o 
  -2  32   3       24.18        3.82     43.22 o 
  -1  32   3       54.11       49.41     45.64 o 
   0  32   3       69.61       55.77     47.05 o 
   1  32   3      376.02      395.47    138.97 o 
  -2  33   3      175.25      150.60     49.49 o 
  -1  33   3        1.31       -2.78     44.73 o 
   0  33   3       70.33       88.00     50.68 o 
  -6   0   4      800.31      681.97     76.41 o 
  -4   0   4      842.30      930.31     63.99 o 
  -2   0   4       39.75       61.13     20.06 o 
   0   0   4     1294.72     1371.59     69.73 o 
   2   0   4     1653.80     1618.97     87.87 o 
   4   0   4       49.84       73.55     47.76 o 
   6   0   4       61.03      102.20     66.86 o 
  -8   1   4       56.17       51.58     64.95 o 
  -7   1   4      108.49       35.00     38.80 o 
  -6   1   4       33.49      -15.74     30.98 o 
  -5   1   4        1.26      -32.72     23.23 o 
  -4   1   4        0.56        5.03     22.45 o 
  -3   1   4     1788.29     1859.19     61.80 o 
  -2   1   4       13.28        9.20     14.10 o 
  -1   1   4     4067.92     3792.39    105.02 o 
   0   1   4      562.19      586.58     30.72 o 
   1   1   4      443.02      483.84     32.47 o 
   2   1   4      225.25      231.67     42.50 o 
   3   1   4      222.05      212.63     32.40 o 
   4   1   4       59.82       49.34     32.63 o 
   5   1   4      193.87      250.06    110.80 o 
   6   1   4       58.20       85.01     65.91 o 
  -8   2   4        9.77       41.07     66.86 o 
  -7   2   4       67.35       42.85     37.41 o 
  -6   2   4       28.30      -12.62     31.40 o 
  -5   2   4       54.59       23.09     28.18 o 
  -4   2   4      490.53      404.00     32.75 o 
  -3   2   4       67.16       55.03     17.67 o 
  -2   2   4      191.33      222.28     12.50 o 
  -1   2   4       49.69       65.97     15.53 o 
   0   2   4     3398.35     3591.31    102.32 o 
   1   2   4       20.92       22.70     17.52 o 
   2   2   4      952.45      936.60     45.59 o 
   3   2   4       11.17        2.56     23.97 o 
   4   2   4       37.69       43.46     29.72 o 
   5   2   4        7.88       87.13     36.58 o 
   6   2   4       21.69        0.00     63.99 o 
  -8   3   4       20.19       21.97     65.91 o 
  -7   3   4       59.89       30.56     55.40 o 
  -6   3   4      139.92      101.91     36.85 o 
  -5   3   4        2.27        3.91     25.68 o 
  -4   3   4       68.62       45.57     21.20 o 
  -3   3   4     3765.75     4116.25    115.82 o 
  -2   3   4      228.28      248.13     11.53 o 
  -1   3   4     7537.10     7831.75    201.60 o 
   0   3   4       17.05       18.86     15.76 o 
   1   3   4      258.08      337.08     32.95 o 
   2   3   4      155.84      119.73     24.20 o 
   3   3   4       76.18       79.60     28.02 o 
   4   3   4       30.86       97.04     81.19 o 
   5   3   4        6.23       93.19     39.16 o 
   6   3   4        2.95      -69.73     60.17 o 
  -8   4   4        7.24       -4.78     66.86 o 
  -7   4   4       11.75      -21.97     53.49 o 
  -6   4   4      429.54      387.29     70.20 o 
  -5   4   4      611.08      466.74     41.73 o 
  -4   4   4     1642.02     1543.65     59.70 o 
  -3   4   4     1934.32     1877.37     47.34 o 
  -2   4   4      554.87      638.56     19.11 o 
  -1   4   4       80.23       79.87     10.20 o 
   0   4   4      444.24      502.86     29.33 o 
   1   4   4       61.20       84.92     19.55 o 
   2   4   4     1021.87     1038.21     47.44 o 
   3   4   4       13.83       -5.52     24.20 o 
   4   4   4      101.11       93.63     33.70 o 
   5   4   4        0.14       19.59     34.74 o 
   6   4   4        2.36       67.82     63.99 o 
  -9   5   4       11.76      -71.64     69.73 o 
  -8   5   4        0.88        4.78     68.77 o 
  -7   5   4       31.59       55.40     59.22 o 
  -6   5   4        9.86      -18.49     28.67 o 
  -5   5   4      157.77      204.96     32.63 o 
  -4   5   4      956.61     1120.13     50.53 o 
  -3   5   4     1350.96     1361.74     37.77 o 
  -2   5   4     3891.84     4107.72     78.64 o 
  -1   5   4     1606.62     1623.84     37.34 o 
   0   5   4     1378.97     1437.16     36.08 o 
   1   5   4      439.15      556.51     59.22 o 
   2   5   4        6.23       23.47     22.45 o 
   3   5   4      124.76      126.36     40.59 o 
   4   5   4      102.54      148.53     35.90 o 
   5   5   4      157.09      154.73     63.04 o 
   6   5   4       19.55       10.51     60.17 o 
  -8   6   4       78.02       53.49     75.46 o 
  -7   6   4        7.01      -45.85     56.35 o 
  -6   6   4     1142.00     1139.49    101.25 o 
  -5   6   4        4.25        9.42     26.27 o 
  -4   6   4     3030.77     3258.38    100.83 o 
  -3   6   4      452.31      486.08     28.35 o 
  -2   6   4      727.80      829.03     23.39 o 
  -1   6   4      589.12      595.25     20.41 o 
   0   6   4      756.05      709.11     26.63 o 
   1   6   4      544.42      607.15     29.56 o 
   2   6   4     1442.47     1425.91     56.83 o 
   3   6   4      231.13      167.23     30.97 o 
   4   6   4      210.31      231.96     63.04 o 
   5   6   4        4.83       45.85     56.35 o 
   6   6   4        0.58       26.44     46.37 o 
  -8   7   4        1.31       50.62     73.55 o 
  -7   7   4      122.65      210.13     74.50 o 
  -6   7   4       21.18       86.92     53.49 o 
  -5   7   4      228.68      193.44     42.03 o 
  -4   7   4       23.90       31.22     33.43 o 
  -3   7   4      275.66      252.17     16.92 o 
  -2   7   4      214.48      189.58     13.92 o 
  -1   7   4     1072.77      959.88     26.80 o 
   0   7   4       87.87       65.66     11.72 o 
   1   7   4        4.30       17.73     12.93 o 
   2   7   4      155.28      163.92     20.70 o 
   3   7   4      146.99      197.37     31.40 o 
   4   7   4      270.86      271.06     32.15 o 
   5   7   4       48.51       75.95     39.47 o 
   6   7   4       11.69      -15.46     42.98 o 
  -8   8   4       17.46       98.38     76.41 o 
  -7   8   4        2.60        0.96     60.17 o 
  -6   8   4        2.78       52.53     53.49 o 
  -5   8   4      140.12      184.34     52.53 o 
  -4   8   4      138.66      152.47     25.00 o 
  -3   8   4       42.65       42.10     12.22 o 
  -2   8   4      115.27      166.58     23.85 o 
  -1   8   4     1348.20     1370.99     45.32 o 
   0   8   4     1823.09     1810.61     43.41 o 
   1   8   4     1521.95     1658.95     42.60 o 
   2   8   4      209.23      245.08     26.70 o 
   3   8   4       37.89       60.58     21.48 o 
   4   8   4       42.25      -31.06     29.78 o 
   5   8   4       18.98      -24.26     33.05 o 
   6   8   4       26.18      -57.00     45.19 o 
  -8   9   4        0.72      -95.99     63.99 o 
  -7   9   4       49.87        0.00     61.13 o 
  -6   9   4       26.27       42.03     53.49 o 
  -5   9   4      397.43      485.21     66.86 o 
  -4   9   4      100.23       89.70     32.00 o 
  -3   9   4     1209.75     1076.69     34.98 o 
  -2   9   4     2085.37     2016.39     45.35 o 
  -1   9   4      813.25      855.43     26.08 o 
   0   9   4      509.97      546.34     22.33 o 
   1   9   4       50.86       63.35     16.13 o 
   2   9   4       33.62       15.18     15.19 o 
   3   9   4       69.63       64.49     22.02 o 
   4   9   4       17.69      -27.34     39.16 o 
   5   9   4       30.75        6.99     37.75 o 
   6   9   4       53.25      -23.70     39.67 o 
  -8  10   4        0.80      -40.12     70.68 o 
  -7  10   4      208.65      245.47     75.46 o 
  -6  10   4       53.18       57.31     55.40 o 
  -5  10   4     1402.35     1319.06     96.47 o 
  -4  10   4       96.91       71.13     27.22 o 
  -3  10   4     1278.62     1358.54     41.30 o 
  -2  10   4       82.49       91.45     12.28 o 
  -1  10   4      261.19      273.56     16.70 o 
   0  10   4        4.56       -7.58     11.05 o 
   1  10   4     1864.54     1892.78     47.25 o 
   2  10   4      244.75      237.47     28.02 o 
   3  10   4      517.43      570.50     45.69 o 
   4  10   4       16.38       14.42     31.44 o 
   5  10   4       43.12       12.26     40.08 o 
  -8  11   4       54.75       91.69     85.96 o 
  -7  11   4       37.88       -5.73     64.95 o 
  -6  11   4        3.74      -12.42     51.58 o 
  -5  11   4        0.81      -21.01     41.07 o 
  -4  11   4      623.29      752.66     67.82 o 
  -3  11   4       86.37       54.28     14.88 o 
  -2  11   4     2009.18     2007.38     46.53 o 
  -1  11   4       79.35       77.48     12.93 o 
   0  11   4     1121.36     1031.76     31.04 o 
   1  11   4       63.22       64.80     14.99 o 
   2  11   4       21.64       19.17     15.83 o 
   3  11   4        4.29       39.30     28.27 o 
   4  11   4      523.40      458.49     48.12 o 
   5  11   4        2.07       -8.60     34.97 o 
  -8  12   4       34.06      -99.34     66.86 o 
  -7  12   4        2.75       14.33     66.86 o 
  -6  12   4       77.85       40.12     57.31 o 
  -5  12   4      193.25      196.76     55.40 o 
  -4  12   4       13.57       49.67     37.25 o 
  -3  12   4       94.78       98.88     14.03 o 
  -2  12   4       72.58       88.62     13.33 o 
  -1  12   4      176.49      154.24     14.75 o 
   0  12   4      380.01      378.64     25.92 o 
   1  12   4      752.47      794.23     29.60 o 
   2  12   4       19.98       29.48     16.56 o 
   3  12   4      144.80      202.40     39.38 o 
   4  12   4        0.81       -0.96     33.27 o 
   5  12   4       24.54      -11.34     41.05 o 
  -8  13   4       33.79      102.20     86.92 o 
  -7  13   4        6.43      -91.69     61.13 o 
  -6  13   4       56.91       42.98     56.35 o 
  -5  13   4        0.38       18.15     47.76 o 
  -4  13   4      306.75      383.97     59.22 o 
  -3  13   4       54.87       48.81     13.52 o 
  -2  13   4     2947.69     2874.15     62.84 o 
  -1  13   4       49.86       42.26     12.83 o 
   0  13   4     1081.68     1055.07     33.18 o 
   1  13   4      103.99      116.31     16.93 o 
   2  13   4       15.71       43.69     21.45 o 
   3  13   4       48.39       34.79     40.88 o 
   4  13   4       35.06       31.42     33.86 o 
   5  13   4        0.12       40.57     41.72 o 
  -8  14   4       53.26      -14.33     82.14 o 
  -7  14   4        1.13      -84.05     63.99 o 
  -6  14   4      133.71      102.20     61.13 o 
  -5  14   4      495.33      603.65     75.46 o 
  -4  14   4      188.06      152.82     46.80 o 
  -3  14   4      876.44      767.40     34.29 o 
  -2  14   4      214.32      228.85     17.76 o 
  -1  14   4      727.90      697.79     27.02 o 
   0  14   4       71.45       70.49     14.98 o 
   1  14   4     2612.65     2484.76     59.25 o 
   2  14   4        0.50        7.42     20.68 o 
   3  14   4      455.41      446.34     36.39 o 
   4  14   4        3.16       55.85     32.50 o 
   5  14   4       28.09       45.00     54.44 o 
  -8  15   4       11.04       59.22     86.92 o 
  -7  15   4       78.66       22.92     68.77 o 
  -6  15   4        1.19        9.55     55.40 o 
  -5  15   4       68.92        0.96     50.62 o 
  -4  15   4      827.67      947.51     81.19 o 
  -3  15   4      142.50      152.65     22.47 o 
  -2  15   4     3428.92     3447.67     74.22 o 
  -1  15   4      580.68      569.81     25.97 o 
   0  15   4     1475.46     1434.49     40.63 o 
   1  15   4       26.27       18.66     15.64 o 
   2  15   4        0.28       18.11     21.71 o 
   3  15   4        4.14       10.17     23.85 o 
   4  15   4       69.75       64.28     47.28 o 
   5  15   4        7.19       21.78     57.79 o 
  -8  16   4       33.50       34.39     82.14 o 
  -7  16   4      108.78       49.67     74.50 o 
  -6  16   4      113.70      146.14     65.91 o 
  -5  16   4      857.91     1056.39     98.38 o 
  -4  16   4      373.60      393.99     49.19 o 
  -3  16   4      690.72      716.53     60.29 o 
  -2  16   4      307.27      311.05     21.57 o 
  -1  16   4       30.57       49.72     15.77 o 
   0  16   4       81.57       85.85     16.89 o 
   1  16   4     1184.46     1123.17     47.52 o 
   2  16   4       80.33       60.31     23.66 o 
   3  16   4      690.81      695.97     57.33 o 
   4  16   4       29.41       34.79     30.63 o 
   5  16   4       23.84       47.47     83.58 o 
  -7  17   4       76.83       65.91     73.55 o 
  -6  17   4      120.98      -55.40     53.49 o 
  -5  17   4      342.59      265.53     63.04 o 
  -4  17   4       76.51       61.58     31.72 o 
  -3  17   4      321.03      355.11     29.09 o 
  -2  17   4     1105.91     1118.78     43.76 o 
  -1  17   4       20.42       23.26     15.33 o 
   0  17   4     1126.33     1118.71     36.51 o 
   1  17   4       11.91       18.10     20.70 o 
   2  17   4       94.05       61.26     24.85 o 
   3  17   4       58.46       27.94     27.57 o 
   4  17   4       26.65       31.35     29.51 o 
   5  17   4       11.88      -22.46     40.46 o 
  -7  18   4      265.54      294.19     88.83 o 
  -6  18   4        6.24       63.04     64.95 o 
  -5  18   4     1563.02     1595.09    113.66 o 
  -4  18   4        7.75       -5.16     30.19 o 
  -3  18   4     1785.83     1678.28     56.69 o 
  -2  18   4        4.12        7.53     19.48 o 
  -1  18   4        3.60       -6.64     15.40 o 
   0  18   4       50.16       76.46     20.66 o 
   1  18   4      643.49      687.67     40.29 o 
   2  18   4       67.86       41.76     25.32 o 
   3  18   4      125.76      102.44     30.89 o 
   4  18   4        2.33        5.22     30.03 o 
   5  18   4        2.10       58.23     38.69 o 
  -7  19   4        4.25       21.97     70.68 o 
  -6  19   4        5.36        3.82     63.99 o 
  -5  19   4      121.07      161.42     59.22 o 
  -4  19   4       47.12       52.06     33.43 o 
  -3  19   4      302.96      281.79     38.05 o 
  -2  19   4      595.16      649.22     37.95 o 
  -1  19   4      571.55      497.79     27.26 o 
   0  19   4       43.62       75.10     22.70 o 
   1  19   4      746.37      600.30     43.34 o 
   2  19   4      187.33      187.38     30.29 o 
   3  19   4      278.06      288.40     66.62 o 
   4  19   4       46.83       32.10     32.51 o 
  -7  20   4        3.21       51.58     77.37 o 
  -6  20   4        0.91       35.34     68.77 o 
  -5  20   4       29.01      -33.43     51.58 o 
  -4  20   4       14.33      -37.33     32.40 o 
  -3  20   4       26.10        2.59     53.01 o 
  -2  20   4      357.88      446.82     46.56 o 
  -1  20   4      203.93      218.83     26.38 o 
   0  20   4     1832.57     1697.17     59.21 o 
   1  20   4      429.27      377.90     58.90 o 
   2  20   4      501.13      502.53     38.67 o 
   3  20   4       26.16       35.27     30.03 o 
   4  20   4        5.28        4.43     29.60 o 
  -7  21   4        4.92      -27.70     78.32 o 
  -6  21   4       40.60      117.48     72.59 o 
  -5  21   4      115.07       92.65     61.13 o 
  -4  21   4      529.34      613.80     83.10 o 
  -3  21   4     1088.60     1078.86     60.65 o 
  -2  21   4     1126.08     1081.77     77.12 o 
  -1  21   4     1617.31     1616.28     57.61 o 
   0  21   4      588.11      596.37     56.42 o 
   1  21   4      369.15      289.11     34.37 o 
   2  21   4        1.57       45.62     26.56 o 
   3  21   4       33.80        4.77     38.72 o 
   4  21   4       72.09       92.96     36.56 o 
  -7  22   4        8.11        4.78     71.64 o 
  -6  22   4       98.28      287.50     76.41 o 
  -5  22   4        6.35      -14.33     55.40 o 
  -4  22   4      324.36      350.89     46.60 o 
  -3  22   4        4.57       19.13     33.39 o 
  -2  22   4       76.91      103.72     27.93 o 
  -1  22   4        1.52       29.24     30.97 o 
   0  22   4      111.81       89.26     34.39 o 
   1  22   4       18.81        1.54     24.63 o 
   2  22   4      240.49      254.53     34.99 o 
   3  22   4       16.10        3.68     30.18 o 
   4  22   4       19.62      -30.37     30.42 o 
  -6  23   4       59.51       30.56     68.77 o 
  -5  23   4       26.37      -17.19     56.35 o 
  -4  23   4        5.40      -10.03     36.47 o 
  -3  23   4      308.80      336.94     55.88 o 
  -2  23   4      390.78      359.66     35.79 o 
  -1  23   4      216.22      252.10     75.46 o 
   0  23   4      187.36      180.96     39.70 o 
   1  23   4        0.63       -3.05     25.18 o 
   2  23   4        4.07      -13.98     28.45 o 
   3  23   4      128.56       97.74     34.22 o 
   4  23   4       11.94      -50.64     33.76 o 
  -6  24   4        2.36       54.44     71.64 o 
  -5  24   4       36.33      -18.15     59.22 o 
  -4  24   4       83.96       58.04     38.80 o 
  -3  24   4        6.38        7.28     35.10 o 
  -2  24   4        0.75      -21.37     31.44 o 
  -1  24   4      264.79      278.73     62.56 o 
   0  24   4      271.76      349.49     63.04 o 
   1  24   4      374.17      336.66     38.38 o 
   2  24   4      196.45      195.69     35.60 o 
   3  24   4       44.13      -19.16     32.21 o 
  -6  25   4        3.98      -33.43     66.86 o 
  -5  25   4       16.48      139.45     65.91 o 
  -4  25   4        0.88      -14.61     60.65 o 
  -3  25   4      483.99      639.00    184.34 o 
  -2  25   4       41.13       79.64     36.94 o 
  -1  25   4      961.31      965.18     68.26 o 
   0  25   4       39.67       36.79     36.47 o 
   1  25   4       14.90      -51.14     34.09 o 
   2  25   4        0.51       15.31     30.63 o 
   3  25   4       96.37      109.24     36.28 o 
  -5  26   4       44.62       63.04     65.91 o 
  -4  26   4      285.88      223.50     47.58 o 
  -3  26   4       14.16        4.00     36.77 o 
  -2  26   4        1.56       45.62     38.05 o 
  -1  26   4        5.66      -12.94     37.63 o 
   0  26   4      395.39      274.86     50.62 o 
   1  26   4        2.37      -15.57     39.24 o 
   2  26   4      215.80      200.51     37.46 o 
   3  26   4        7.36      -28.27     32.91 o 
  -5  27   4        8.36      165.24     70.68 o 
  -4  27   4        1.21       17.88     41.53 o 
  -3  27   4      269.77      437.46     76.41 o 
  -2  27   4        5.64      -14.23     36.69 o 
  -1  27   4      456.58      560.05     60.81 o 
   0  27   4       43.20       -6.96     38.48 o 
   1  27   4       66.83        0.84     90.74 o 
   2  27   4       22.70       -2.97     47.28 o 
  -5  28   4        9.63       91.69     66.86 o 
  -4  28   4      210.57      229.24     69.73 o 
  -3  28   4        2.18       27.70     61.13 o 
  -2  28   4       18.34       10.19     54.44 o 
  -1  28   4       17.18       37.98     41.31 o 
   0  28   4      144.08      105.96     94.08 o 
   1  28   4       42.70       38.58     62.56 o 
   2  28   4      229.53      212.85     64.95 o 
  -3  29   4      176.02      212.04     72.59 o 
  -2  29   4        1.31      -50.08     38.97 o 
  -1  29   4      338.68      367.01     56.40 o 
   0  29   4        1.70      -45.43     40.99 o 
   1  29   4       30.10        2.27     87.87 o 
  -3  30   4        2.31        8.60     65.91 o 
  -2  30   4        2.90      -58.29     38.86 o 
  -1  30   4       10.65       43.21     46.12 o 
   0  30   4      186.36      131.24     50.03 o 
   1  30   4        3.94       26.38     43.96 o 
  -3  31   4      299.77      380.15     84.05 o 
  -2  31   4        8.05        7.43     45.15 o 
  -1  31   4      516.02      572.20     65.87 o 
   0  31   4        7.45      -29.36     45.04 o 
  -2  32   4       18.77       18.13     46.59 o 
  -1  32   4       98.30      177.79     54.11 o 
  -7   0   5      109.84       96.47     61.13 o 
  -5   0   5     1637.44     1899.79    108.89 o 
  -3   0   5     1051.28     1096.51     65.91 o 
  -1   0   5      221.71      197.72     31.52 o 
   1   0   5     1427.91     1359.17     80.23 o 
   3   0   5      858.10     1020.10     85.01 o 
   5   0   5       45.60      -49.67     57.31 o 
  -8   1   5        0.72      -19.10     62.08 o 
  -7   1   5        7.73      -29.32     39.16 o 
  -6   1   5        1.07       -2.13     33.43 o 
  -5   1   5       27.87       29.45     49.19 o 
  -4   1   5      331.49      329.83     32.08 o 
  -3   1   5       47.90       53.31     23.40 o 
  -2   1   5     1457.34     1488.95     54.69 o 
  -1   1   5       19.30       36.26     17.89 o 
   0   1   5     1024.49      958.15     66.38 o 
   1   1   5       95.91       97.42     24.31 o 
   2   1   5      136.41      185.58     37.25 o 
   3   1   5      170.70      261.72     38.80 o 
   4   1   5        8.64      -36.32     32.40 o 
   5   1   5       29.84       -4.29     51.10 o 
  -8   2   5        8.44       17.19     64.95 o 
  -7   2   5        3.85      -50.60     36.09 o 
  -6   2   5       46.50       75.01     33.75 o 
  -5   2   5      362.97      381.14     38.43 o 
  -4   2   5      130.42      168.62     26.11 o 
  -3   2   5     1250.05     1147.35     47.61 o 
  -2   2   5        2.23       -2.05     16.17 o 
  -1   2   5        8.51        0.53     15.86 o 
   0   2   5      158.29      124.66     22.96 o 
   1   2   5      799.33      802.88     44.91 o 
   2   2   5      372.52      386.81     42.98 o 
   3   2   5       33.94        5.73     29.04 o 
   4   2   5      168.58      190.74     42.50 o 
   5   2   5       15.17       19.71     42.88 o 
  -8   3   5       70.20      170.97     73.55 o 
  -7   3   5        1.58      -15.28     54.44 o 
  -6   3   5      187.18      224.83     41.53 o 
  -5   3   5       29.73       46.01     28.34 o 
  -4   3   5       27.18       35.25     21.49 o 
  -3   3   5        1.44       -8.54     17.13 o 
  -2   3   5     2546.18     2476.52     77.67 o 
  -1   3   5      108.79      115.95     20.90 o 
   0   3   5     1401.04     1579.28     59.43 o 
   1   3   5        2.32      -20.28     23.88 o 
   2   3   5       94.29      116.99     30.05 o 
   3   3   5        1.02        3.58     31.05 o 
   4   3   5      177.88      164.67     40.82 o 
   5   3   5       14.25       50.73     43.88 o 
  -8   4   5       42.03       85.96     75.46 o 
  -7   4   5       69.69      105.07     65.91 o 
  -6   4   5      131.19      108.24     37.07 o 
  -5   4   5      886.64      969.69     54.11 o 
  -4   4   5      438.59      482.84     54.44 o 
  -3   4   5     1137.66     1075.63    111.75 o 
  -2   4   5       15.71       34.62     17.89 o 
  -1   4   5       16.64        7.89     12.37 o 
   0   4   5     1299.65     1307.57     52.63 o 
   1   4   5      241.91      279.78     30.59 o 
   2   4   5      467.14      521.97     41.05 o 
   3   4   5      128.42      137.21     39.64 o 
   4   4   5        2.79        2.56     44.41 o 
   5   4   5       19.23        0.96     59.22 o 
  -8   5   5      121.94       76.41     78.32 o 
  -7   5   5       30.42       57.31     62.08 o 
  -6   5   5      117.63      201.72     39.67 o 
  -5   5   5        6.48       -2.87     31.52 o 
  -4   5   5      345.43      354.94     32.95 o 
  -3   5   5      106.79       96.57     21.20 o 
  -2   5   5     1919.37     1926.55     51.33 o 
  -1   5   5      138.80      153.73     16.44 o 
   0   5   5     1804.20     1589.16     59.70 o 
   1   5   5       74.92      122.25     37.73 o 
   2   5   5      562.87      553.21     42.85 o 
   3   5   5      541.33      568.23     47.15 o 
   4   5   5        3.33      -27.08     33.50 o 
   5   5   5      348.77      262.67     71.64 o 
  -8   6   5        6.48       35.34     75.46 o 
  -7   6   5       51.73       99.34     63.04 o 
  -6   6   5       34.06      143.27     57.31 o 
  -5   6   5      400.23      464.06     41.88 o 
  -4   6   5       82.10      124.87     25.64 o 
  -3   6   5       94.43       77.17     25.31 o 
  -2   6   5        3.33       -5.54     11.79 o 
  -1   6   5      674.65      668.65     24.53 o 
   0   6   5        6.63       10.69     14.98 o 
   1   6   5     1744.23     1839.16     67.96 o 
   2   6   5       29.56       50.17     27.97 o 
   3   6   5      697.67      731.20     50.85 o 
   4   6   5       14.24       19.98     37.44 o 
   5   6   5       38.98       19.60     43.76 o 
  -8   7   5        3.95       33.43     75.46 o 
  -7   7   5        2.26        8.60     62.08 o 
  -6   7   5       12.92      -70.20     46.80 o 
  -5   7   5       60.71       25.18     27.20 o 
  -4   7   5       28.40       13.76     21.49 o 
  -3   7   5      699.67      706.44     38.80 o 
  -2   7   5      712.45      681.70     31.68 o 
  -1   7   5      542.04      553.01     25.23 o 
   0   7   5       41.54       73.50     23.29 o 
   1   7   5      128.33      115.81     19.98 o 
   2   7   5      815.40      805.04     39.61 o 
   3   7   5        0.79       -6.10     24.14 o 
   4   7   5      534.09      670.96    130.38 o 
   5   7   5        1.94      -25.68     57.31 o 
  -8   8   5       13.01        2.87     69.73 o 
  -7   8   5       13.45       22.92     63.99 o 
  -6   8   5        8.93       23.88     55.40 o 
  -5   8   5       52.52       51.04     28.41 o 
  -4   8   5      426.75      497.71     36.43 o 
  -3   8   5      681.58      577.02     54.92 o 
  -2   8   5      173.84      187.10     28.57 o 
  -1   8   5      126.73      134.37     15.13 o 
   0   8   5      322.66      357.38     21.53 o 
   1   8   5       64.73       81.77     46.96 o 
   2   8   5      112.46      175.69     24.47 o 
   3   8   5       10.13       31.05     25.42 o 
   4   8   5       20.98      -48.29     35.82 o 
   5   8   5       43.30       99.04     44.46 o 
  -8   9   5        9.78      -80.23     70.68 o 
  -7   9   5        9.46      -17.19     63.99 o 
  -6   9   5       45.26      -15.28     51.58 o 
  -5   9   5       37.79        5.73     41.07 o 
  -4   9   5       28.15       37.51     22.44 o 
  -3   9   5      867.00      850.64     42.85 o 
  -2   9   5      543.31      496.19     50.77 o 
  -1   9   5     2060.09     2028.17     48.27 o 
   0   9   5      424.29      514.99     24.90 o 
   1   9   5      163.29      140.88     18.54 o 
   2   9   5       73.94       70.90     26.62 o 
   3   9   5       13.70       29.36     25.07 o 
   4   9   5       10.78       19.24     38.10 o 
   5   9   5        6.94       24.79     44.61 o 
  -8  10   5        0.99      106.02     79.28 o 
  -7  10   5       18.32       -2.87     63.04 o 
  -6  10   5      123.41      130.86     61.13 o 
  -5  10   5       54.91       11.46     42.03 o 
  -4  10   5      537.44      514.52     37.37 o 
  -3  10   5       76.59      115.90     22.84 o 
  -2  10   5       30.83       55.74     15.60 o 
  -1  10   5      243.21      254.99     18.33 o 
   0  10   5      763.59      801.26     30.10 o 
   1  10   5      162.74      180.42     19.87 o 
   2  10   5      711.78      771.06     43.51 o 
   3  10   5      173.95      227.77     43.46 o 
   4  10   5       78.96      106.16     54.44 o 
   5  10   5       22.60       75.67     40.99 o 
  -8  11   5       11.10       85.96     79.28 o 
  -7  11   5      244.59      294.19     85.96 o 
  -6  11   5        2.82       54.44     57.31 o 
  -5  11   5       19.48       -5.73     42.98 o 
  -4  11   5       26.57       33.29     22.92 o 
  -3  11   5      658.95      648.68    111.75 o 
  -2  11   5       80.68       99.67     17.86 o 
  -1  11   5      946.19      893.40     30.56 o 
   0  11   5       37.40       45.61     15.65 o 
   1  11   5      266.98      315.17     23.49 o 
   2  11   5        1.30       28.40     21.15 o 
   3  11   5        2.17      -12.46     42.98 o 
   4  11   5        6.18        9.19     32.82 o 
   5  11   5        7.53       56.23     48.23 o 
  -8  12   5       19.60       37.25     83.10 o 
  -7  12   5       58.00      104.11     70.68 o 
  -6  12   5      332.66      363.91     73.55 o 
  -5  12   5       58.25       70.68     49.67 o 
  -4  12   5      797.63      940.82     80.23 o 
  -3  12   5      146.74      139.24     25.24 o 
  -2  12   5      111.77      111.35     18.59 o 
  -1  12   5       25.04       27.60     14.17 o 
   0  12   5      155.65      181.30     18.81 o 
   1  12   5        2.07        2.09     16.22 o 
   2  12   5      360.54      359.28     29.36 o 
   3  12   5       28.78       38.38     31.88 o 
   4  12   5       89.69       53.04     41.34 o 
  -8  13   5       14.29        1.91     78.32 o 
  -7  13   5        1.63       41.07     67.82 o 
  -6  13   5       37.14       89.78     61.13 o 
  -5  13   5        0.11      -36.30     45.85 o 
  -4  13   5       33.18       59.22     41.07 o 
  -3  13   5      593.51      545.17     36.69 o 
  -2  13   5       83.31       80.59     18.53 o 
  -1  13   5     1570.12     1557.24     42.88 o 
   0  13   5       40.58       53.85     16.54 o 
   1  13   5       89.24       99.22     19.39 o 
   2  13   5       75.51       43.59     24.46 o 
   3  13   5       85.34      122.73     37.26 o 
   4  13   5       36.64       80.41     40.66 o 
  -8  14   5        2.33       20.06     84.05 o 
  -7  14   5       47.10      -10.51     64.95 o 
  -6  14   5      111.67      173.84     65.91 o 
  -5  14   5      101.74      149.96     56.35 o 
  -4  14   5      668.55      704.90     70.68 o 
  -3  14   5      101.05       94.56     38.21 o 
  -2  14   5      133.28      123.81     20.41 o 
  -1  14   5        5.74       10.76     15.25 o 
   0  14   5      708.33      703.82     29.72 o 
   1  14   5        2.61      -18.02     17.17 o 
   2  14   5      431.13      404.91     36.26 o 
   3  14   5        0.98      -13.94     33.30 o 
   4  14   5        1.97       14.11     69.73 o 
  -8  15   5        5.49        4.78     82.14 o 
  -7  15   5      300.10       60.17     72.59 o 
  -6  15   5       24.71      -33.43     60.17 o 
  -5  15   5      120.75        2.87     52.53 o 
  -4  15   5       40.51       28.65     43.94 o 
  -3  15   5      636.59      630.40     63.04 o 
  -2  15   5       13.40       30.50     21.60 o 
  -1  15   5     2270.93     2269.02     56.62 o 
   0  15   5        0.82        3.41     16.42 o 
   1  15   5      508.93      515.19     28.89 o 
   2  15   5      165.00      197.22     29.45 o 
   3  15   5        7.57        8.84     28.32 o 
   4  15   5       38.93       36.50     40.79 o 
  -7  16   5       40.41       94.56     77.37 o 
  -6  16   5      145.91      191.98     66.86 o 
  -5  16   5       38.54        7.64     52.53 o 
  -4  16   5      570.24      568.31     68.77 o 
  -3  16   5       27.60      -19.10     34.39 o 
  -2  16   5      194.82      170.97     22.98 o 
  -1  16   5        3.90      -16.35     15.94 o 
   0  16   5        5.74       19.99     18.00 o 
   1  16   5       31.01       61.41     23.64 o 
   2  16   5      115.80       90.02     26.60 o 
   3  16   5        2.10       13.36     27.38 o 
   4  16   5       54.59       29.55     36.93 o 
  -7  17   5       20.84       42.03     70.68 o 
  -6  17   5       49.14       77.37     66.86 o 
  -5  17   5      138.41      187.21     61.13 o 
  -4  17   5        4.59       31.52     49.67 o 
  -3  17   5     1698.14     1647.63     97.42 o 
  -2  17   5        1.53      -15.03     23.23 o 
  -1  17   5     1935.21     1869.34     52.01 o 
   0  17   5        1.73      -17.79     17.20 o 
   1  17   5      361.10      313.42     31.64 o 
   2  17   5        0.95        2.02     24.85 o 
   3  17   5        4.44       48.51     30.08 o 
   4  17   5       13.78      -23.84     41.04 o 
  -7  18   5       40.09       -2.87     73.55 o 
  -6  18   5       94.51       23.88     64.95 o 
  -5  18   5       65.19      118.44     61.13 o 
  -4  18   5      456.75      497.63     69.73 o 
  -3  18   5      230.34      236.88     50.62 o 
  -2  18   5       88.04       80.66     29.37 o 
  -1  18   5      177.83      215.33     23.39 o 
   0  18   5      442.01      446.99     34.51 o 
   1  18   5       13.05       14.90     25.53 o 
   2  18   5      520.50      447.57     55.29 o 
   3  18   5        0.35      -43.02     28.68 o 
   4  18   5       66.53       98.97     55.88 o 
  -7  19   5       70.77      135.63     83.10 o 
  -6  19   5        8.50      -10.51     63.04 o 
  -5  19   5      231.51      107.93     60.17 o 
  -4  19   5       46.21       63.99     52.53 o 
  -3  19   5       23.60      -53.49     42.03 o 
  -2  19   5      139.63      210.11     34.81 o 
  -1  19   5      125.92      167.83     24.13 o 
   0  19   5        7.29       -6.96     22.83 o 
   1  19   5        4.09       -3.97     24.71 o 
   2  19   5       41.07       35.65     28.75 o 
   3  19   5       49.39        2.33     29.66 o 
  -7  20   5       11.40        2.87     70.68 o 
  -6  20   5       36.19       -3.82     63.04 o 
  -5  20   5        5.87      -10.51     55.40 o 
  -4  20   5      268.13      262.67     61.13 o 
  -3  20   5      121.28      121.30     46.80 o 
  -2  20   5      109.41      156.33     33.01 o 
  -1  20   5        0.61      -11.91     22.14 o 
   0  20   5       37.17       35.16     24.62 o 
   1  20   5       94.15       86.69     29.16 o 
   2  20   5       48.13       15.61     28.21 o 
   3  20   5        0.58        3.77     31.79 o 
  -7  21   5       23.84        3.82     75.46 o 
  -6  21   5       25.88       63.04     73.55 o 
  -5  21   5        9.92      -12.42     57.31 o 
  -4  21   5      376.90      399.25     66.86 o 
  -3  21   5       51.06       95.51     51.58 o 
  -2  21   5     1174.65     1198.20     64.59 o 
  -1  21   5       90.32      107.77     35.32 o 
   0  21   5      433.35      455.90     37.89 o 
   1  21   5       16.30       -3.36     28.48 o 
   2  21   5        4.21        2.78     29.43 o 
   3  21   5       15.18       25.03     32.50 o 
  -6  22   5        7.03       49.67     71.64 o 
  -5  22   5      178.25      314.24     73.55 o 
  -4  22   5        2.92        8.60     54.44 o 
  -3  22   5       60.45       79.28     48.71 o 
  -2  22   5       69.48       95.12     53.01 o 
  -1  22   5       33.22       52.33     34.06 o 
   0  22   5      117.44       99.38     28.87 o 
   1  22   5      130.91      159.51     32.39 o 
   2  22   5       46.11       87.65     31.60 o 
   3  22   5       67.05       57.66     34.46 o 
  -6  23   5       88.25       68.77     68.77 o 
  -5  23   5       64.64       35.34     62.08 o 
  -4  23   5        2.58      125.12     57.31 o 
  -3  23   5      233.89      403.07     67.82 o 
  -2  23   5      200.66      200.06     40.59 o 
  -1  23   5      423.63      347.00     45.56 o 
   0  23   5      145.41      213.80     43.94 o 
   1  23   5      111.06       48.61     31.32 o 
   2  23   5        5.33       17.95     30.90 o 
   3  23   5        4.95       30.98     43.77 o 
  -6  24   5       66.53       39.16     68.77 o 
  -5  24   5      208.92      324.75     75.46 o 
  -4  24   5      312.41      428.86     73.55 o 
  -3  24   5      140.15      114.62     54.44 o 
  -2  24   5      158.26      199.63     63.04 o 
  -1  24   5       36.48      -41.49     37.25 o 
   0  24   5       51.74       37.23     38.30 o 
   1  24   5      182.91      188.45     36.11 o 
   2  24   5       71.82       47.82     32.42 o 
  -5  25   5       11.03       98.38     63.04 o 
  -4  25   5       16.26      -33.43     57.31 o 
  -3  25   5        0.49       21.01     52.53 o 
  -2  25   5      522.21      533.93     83.10 o 
  -1  25   5       17.43       11.81     36.98 o 
   0  25   5      365.95      354.78     59.22 o 
   1  25   5       11.23       19.10     40.36 o 
   2  25   5        0.08        3.81     33.02 o 
  -5  26   5       79.62       25.79     65.91 o 
  -4  26   5        1.64      -15.28     58.26 o 
  -2  26   5        0.67      -80.23     53.49 o 
  -1  26   5       83.84      117.72     42.97 o 
   0  26   5        0.39      -14.00     37.25 o 
   1  26   5      440.21      435.12     56.45 o 
   2  26   5       20.19       19.36     33.02 o 
  -5  27   5       55.00       51.58     69.73 o 
  -4  27   5       33.03       52.53     61.13 o 
  -2  27   5      207.75      276.04     77.37 o 
  -1  27   5       27.29       -0.92     40.15 o 
   0  27   5      123.09      104.24     45.42 o 
   1  27   5        2.58      -15.44     67.34 o 
  -4  28   5        4.21      -69.73     54.44 o 
  -2  28   5       10.38        4.78     65.91 o 
  -1  28   5       19.91       33.36     70.20 o 
   0  28   5        0.27       36.00     43.96 o 
   1  28   5      111.15       97.72     57.31 o 
  -2  29   5      165.39      174.79     78.32 o 
  -1  29   5       14.30       -3.24     42.86 o 
   0  29   5       58.04        1.93     45.41 o 
  -2  30   5       12.43      -48.71     70.68 o 
  -1  30   5       89.67       25.60    106.98 o 
  -6   0   6       48.41       33.43     48.71 o 
  -4   0   6      606.03      664.78     61.13 o 
  -2   0   6      293.61      265.53     41.07 o 
   0   0   6       69.74       52.53     37.25 o 
   2   0   6        6.83       28.65     43.94 o 
   4   0   6       29.77       50.62     57.31 o 
  -8   1   6       25.21        0.96     67.82 o 
  -7   1   6      108.35      172.22     47.26 o 
  -6   1   6       27.16      -23.93     38.68 o 
  -5   1   6       63.89       70.82     29.37 o 
  -4   1   6       17.06       44.99     25.79 o 
  -3   1   6      230.61      244.99     29.69 o 
  -2   1   6       13.18       14.42     20.59 o 
  -1   1   6      347.11      340.46     32.40 o 
   0   1   6      424.57      407.10     94.08 o 
   1   1   6        8.61      -12.96     65.43 o 
   2   1   6      149.30      187.17     36.98 o 
   3   1   6      127.02      168.06     38.48 o 
   4   1   6       36.43      -47.96     38.34 o 
  -8   2   6        0.00       37.25     74.50 o 
  -7   2   6        6.43       50.13     43.16 o 
  -6   2   6       82.67       68.08     34.74 o 
  -5   2   6      237.81      233.48     34.95 o 
  -4   2   6      882.52      837.71    176.22 o 
  -3   2   6      605.54      636.11     40.18 o 
  -2   2   6     1172.13     1248.15     54.29 o 
  -1   2   6      568.04      579.46     39.47 o 
   0   2   6        2.32      -13.26     38.68 o 
   1   2   6      259.31      330.21     50.15 o 
   2   2   6      129.73      138.54     35.72 o 
   3   2   6        2.79      -31.61     38.68 o 
   4   2   6        0.49      -56.22     37.48 o 
  -8   3   6        0.11       19.10     69.73 o 
  -7   3   6       58.09      144.23     63.99 o 
  -6   3   6       92.01      129.00     37.80 o 
  -5   3   6       23.53       18.63     26.34 o 
  -4   3   6      727.67      689.93    106.98 o 
  -3   3   6      492.72      489.34     35.78 o 
  -2   3   6     2166.98     2047.39     72.90 o 
  -1   3   6     2909.81     3000.74     96.23 o 
   0   3   6     1416.66     1425.19     60.42 o 
   1   3   6     1425.26     1479.06     65.11 o 
   2   3   6       49.30       27.33     47.76 o 
   3   3   6      140.69      131.06     38.48 o 
   4   3   6       14.63      -36.31     38.80 o 
  -8   4   6        5.25      -29.61     68.77 o 
  -7   4   6       14.64       32.47     62.08 o 
  -6   4   6      203.48      196.04     39.40 o 
  -5   4   6      205.61      205.71     34.74 o 
  -4   4   6      518.77      494.72     38.43 o 
  -3   4   6      454.03      374.30     67.82 o 
  -2   4   6        4.99        5.83     22.45 o 
  -1   4   6     1058.57     1141.55     71.16 o 
   0   4   6      514.63      536.42     40.51 o 
   1   4   6     1517.15     1450.34     97.90 o 
   2   4   6      423.78      393.71     48.71 o 
   3   4   6      283.52      304.69     66.86 o 
   4   4   6       62.49       75.33     44.45 o 
  -8   5   6        8.85       59.22     71.64 o 
  -7   5   6      100.23       41.07     64.95 o 
  -6   5   6       93.49       66.75     36.43 o 
  -5   5   6       40.24       26.17     26.91 o 
  -4   5   6       70.34       43.70     42.98 o 
  -3   5   6      372.86      363.39     35.82 o 
  -2   5   6        7.66       46.02     22.62 o 
  -1   5   6      578.89      625.01     54.44 o 
   0   5   6        2.36       15.53     18.23 o 
   1   5   6      194.88      202.80     33.98 o 
   2   5   6       62.08       61.37     33.18 o 
   3   5   6       27.12      -31.01     32.76 o 
   4   5   6       45.05       52.00     44.45 o 
  -8   6   6        0.64        6.69     77.37 o 
  -7   6   6        4.49       43.94     63.99 o 
  -6   6   6       79.30      107.69     38.05 o 
  -5   6   6      247.58      236.73     36.09 o 
  -4   6   6      273.43      242.65     31.72 o 
  -3   6   6      186.59      212.03     29.33 o 
  -2   6   6        1.92       28.04     24.36 o 
  -1   6   6        0.96      -30.89     20.59 o 
   0   6   6      319.30      349.69     27.13 o 
   1   6   6        3.94       13.61     22.12 o 
   2   6   6      203.21      276.76     40.46 o 
   3   6   6        1.06       58.39     37.66 o 
   4   6   6       11.65       -6.98     38.55 o 
  -8   7   6        6.27      -94.56     63.04 o 
  -7   7   6        5.69      -44.89     62.08 o 
  -6   7   6       49.21       28.65     52.53 o 
  -5   7   6        0.26        8.07     26.61 o 
  -4   7   6       10.95       33.95     30.56 o 
  -3   7   6      102.31      103.32     37.25 o 
  -2   7   6      137.63      187.16     27.88 o 
  -1   7   6      374.02      444.22     36.09 o 
   0   7   6        6.03        9.92     27.10 o 
   1   7   6        5.26       -0.20     20.92 o 
   2   7   6        5.00       21.65     24.09 o 
   3   7   6      289.92      311.81     35.89 o 
   4   7   6        7.55       -9.11     59.22 o 
  -8   8   6        0.05       12.42     70.68 o 
  -7   8   6       30.31       79.28     65.91 o 
  -6   8   6       15.39      -42.98     50.62 o 
  -5   8   6      187.22      240.23     35.22 o 
  -4   8   6      231.66      241.72     42.98 o 
  -3   8   6      356.23      331.79     33.39 o 
  -2   8   6      250.31      277.79     43.46 o 
  -1   8   6        2.33       -0.78     17.66 o 
   0   8   6      134.40      110.04     21.88 o 
   1   8   6      329.12      350.81     30.35 o 
   2   8   6      391.47      437.30     40.26 o 
   3   8   6      130.10      118.06     32.72 o 
   4   8   6       47.27       40.34     40.36 o 
  -8   9   6        1.26      -83.10     70.68 o 
  -7   9   6        1.04      -90.26     60.17 o 
  -6   9   6        9.34      -60.17     46.80 o 
  -5   9   6        0.13      -38.21     42.03 o 
  -4   9   6       18.85       15.05     44.41 o 
  -3   9   6      104.24       91.62     25.32 o 
  -2   9   6     1001.50      886.77     46.59 o 
  -1   9   6      218.81      220.67     23.99 o 
   0   9   6     1326.71     1231.65     46.00 o 
   1   9   6       59.76       66.48     27.10 o 
   2   9   6       89.85      126.08     27.98 o 
   3   9   6        0.01       31.79     82.62 o 
   4   9   6        1.20       11.20     41.86 o 
  -8  10   6       21.72      -70.68     71.64 o 
  -7  10   6       12.80      -22.92     63.99 o 
  -6  10   6        3.86       -2.87     54.44 o 
  -5  10   6      194.30      250.25     58.26 o 
  -4  10   6       53.63       13.79     24.74 o 
  -3  10   6      405.77      452.84     44.41 o 
  -2  10   6       14.19        1.98     22.62 o 
  -1  10   6       67.64       70.40     19.57 o 
   0  10   6        1.86      -22.79     15.19 o 
   1  10   6        4.97       11.40     21.67 o 
   2  10   6       12.11       -4.50     24.50 o 
   3  10   6        5.33      -26.79     31.88 o 
   4  10   6        0.50      -38.71     63.04 o 
  -8  11   6       34.05       30.56     81.19 o 
  -7  11   6        1.22      -36.30     62.08 o 
  -6  11   6       75.61      134.68     60.17 o 
  -5  11   6        0.33      -58.74     39.16 o 
  -4  11   6       59.00       66.44     26.85 o 
  -3  11   6       27.32       -6.25     23.61 o 
  -2  11   6      425.25      466.81     38.50 o 
  -1  11   6       34.66       14.21     27.44 o 
   0  11   6       55.84       64.38     19.16 o 
   1  11   6       15.85       11.92     22.11 o 
   2  11   6        5.86      -25.10     24.24 o 
   3  11   6        2.84      -32.98     35.49 o 
   4  11   6       22.51       36.59     44.23 o 
  -8  12   6       18.73      -55.40     72.59 o 
  -7  12   6        3.72        5.73     63.99 o 
  -6  12   6       29.16        7.64     58.26 o 
  -5  12   6      417.86      489.99     69.73 o 
  -4  12   6       75.65       63.04     43.94 o 
  -3  12   6      584.10      529.86     39.57 o 
  -2  12   6       69.78       78.35     26.24 o 
  -1  12   6        6.61      -26.12     18.22 o 
   0  12   6       44.77       22.04     21.37 o 
   1  12   6       91.45      115.23     24.68 o 
   2  12   6       87.27      102.06     36.25 o 
   3  12   6       84.03       57.88     39.47 o 
   4  12   6        0.33       -6.99     49.67 o 
  -8  13   6       28.28      -14.33     79.28 o 
  -7  13   6       25.86       23.88     68.77 o 
  -6  13   6       57.08       33.43     56.35 o 
  -5  13   6        6.29      -21.01     44.89 o 
  -4  13   6        2.75       18.15     42.03 o 
  -3  13   6        4.17      -24.60     24.06 o 
  -2  13   6      607.78      703.47     57.79 o 
  -1  13   6       37.74       49.94     34.16 o 
   0  13   6      712.38      768.23     51.70 o 
   1  13   6       51.74       36.35     21.15 o 
   2  13   6       25.81      -24.67     31.40 o 
   3  13   6        7.50      -15.72     42.03 o 
  -7  14   6        2.28       14.33     67.82 o 
  -6  14   6       22.58       -3.82     57.31 o 
  -5  14   6      128.09      165.24     57.31 o 
  -4  14   6       27.59       28.65     42.03 o 
  -3  14   6      379.56      415.15     37.12 o 
  -2  14   6       23.31       36.16     26.00 o 
  -1  14   6        2.70       -3.95     19.71 o 
   0  14   6        0.64        9.39     19.18 o 
   1  14   6      441.22      513.18     40.12 o 
   2  14   6        3.17       21.42     32.58 o 
   3  14   6       60.59       79.97     40.36 o 
  -7  15   6       35.15      101.25     73.55 o 
  -6  15   6       56.22       38.21     63.99 o 
  -5  15   6      107.80      225.41     60.17 o 
  -4  15   6        0.32       21.97     47.76 o 
  -3  15   6      105.39       39.16     42.98 o 
  -2  15   6      411.32      440.39     43.94 o 
  -1  15   6      175.93      170.43     25.91 o 
   0  15   6      587.66      606.76     47.22 o 
   1  15   6       19.37       -0.97     24.26 o 
   2  15   6       92.20       97.32     67.34 o 
   3  15   6       11.66      -41.54     37.62 o 
  -7  16   6      179.26      285.59     85.01 o 
  -6  16   6       47.41      -43.94     57.31 o 
  -5  16   6      959.20     1093.64     98.38 o 
  -4  16   6       60.80      122.26     52.53 o 
  -3  16   6      786.03      634.22     66.86 o 
  -2  16   6       95.55       57.26     40.12 o 
  -1  16   6        2.93       39.14     23.68 o 
   0  16   6      189.35      164.72     23.74 o 
   1  16   6      100.50       97.81     28.13 o 
   2  16   6       75.25       51.66     29.10 o 
   3  16   6       63.28       24.49     46.80 o 
  -7  17   6       14.53       81.19     76.41 o 
  -6  17   6       33.12      105.07     68.77 o 
  -5  17   6       60.11       76.41     54.44 o 
  -4  17   6       47.68        0.00     47.76 o 
  -3  17   6       24.10       86.92     47.76 o 
  -2  17   6      348.80      306.12     36.13 o 
  -1  17   6       12.04       -2.01     22.02 o 
   0  17   6      107.10       94.79     22.77 o 
   1  17   6        2.31       21.39     26.42 o 
   2  17   6        0.36      -13.33     27.58 o 
   3  17   6       25.14       -7.90     58.26 o 
  -7  18   6        0.25       47.76     74.50 o 
  -6  18   6       32.51       50.62     69.73 o 
  -5  18   6       57.36       85.01     63.04 o 
  -4  18   6       37.49      137.54     53.49 o 
  -3  18   6      156.36      174.79     51.58 o 
  -2  18   6       35.07       -4.78     42.03 o 
  -1  18   6        6.30      -12.21     22.73 o 
   0  18   6       54.27       52.56     25.83 o 
   1  18   6      289.57      253.21     69.36 o 
   2  18   6        2.69      -23.07     27.83 o 
   3  18   6      114.98      106.60     44.56 o 
  -7  19   6        0.16      126.08     78.32 o 
  -6  19   6       68.82       69.73     70.68 o 
  -5  19   6        0.03      -37.25     55.40 o 
  -4  19   6        7.77      -18.15     51.58 o 
  -3  19   6       24.54        0.96     42.03 o 
  -2  19   6      303.87      353.40     55.40 o 
  -1  19   6       53.03       80.22     26.44 o 
   0  19   6      535.17      508.54     39.92 o 
   1  19   6        0.20       -3.77     27.51 o 
   2  19   6       33.40        0.61     30.63 o 
  -6  20   6        7.84      -16.24     61.13 o 
  -5  20   6        4.25       -0.96     62.08 o 
  -4  20   6      106.81      107.93     58.26 o 
  -3  20   6       61.13       16.24     46.80 o 
  -2  20   6      171.53      171.93     48.71 o 
  -1  20   6        2.50       18.25     31.21 o 
   0  20   6        0.84        0.71     26.60 o 
   1  20   6       35.51       40.44     28.74 o 
   2  20   6        7.71       23.13     31.79 o 
  -6  21   6        4.67      -27.70     62.08 o 
  -5  21   6        3.76       -0.96     63.04 o 
  -4  21   6       13.19       -2.87     52.53 o 
  -3  21   6       30.38       24.83     46.80 o 
  -2  21   6       80.58      118.44     52.53 o 
  -1  21   6       45.69      -16.24     47.76 o 
   0  21   6       24.53        0.29     26.98 o 
   1  21   6        3.90      -18.80     28.27 o 
   2  21   6        6.15      -13.61     41.59 o 
  -6  22   6       59.77      174.79     73.55 o 
  -5  22   6       22.38      180.52     68.77 o 
  -4  22   6      104.17      101.25     57.31 o 
  -3  22   6       30.43        0.96     50.62 o 
  -2  22   6       10.49      -15.28     42.98 o 
  -1  22   6        2.31      -44.89     51.58 o 
   0  22   6      169.69      170.11     33.52 o 
   1  22   6       11.37       44.16     31.35 o 
   2  22   6      100.75      118.68     38.14 o 
  -5  23   6        1.72       38.21     63.99 o 
  -4  23   6       13.69       21.97     60.17 o 
  -3  23   6      200.93      160.46     58.26 o 
  -1  23   6      353.36      286.54     71.64 o 
   0  23   6       38.50        3.24     37.37 o 
   1  23   6      126.94       91.14     33.74 o 
  -5  24   6       38.65      -63.04     61.13 o 
  -4  24   6      280.95      215.86     67.82 o 
  -3  24   6      131.24      186.25     63.04 o 
  -1  24   6       57.26      -62.08     56.35 o 
   0  24   6       39.18       28.52     39.10 o 
   1  24   6        8.84      -21.79     32.90 o 
  -5  25   6        1.48      -58.26     61.13 o 
  -4  25   6        4.32       73.55     62.08 o 
  -3  25   6       45.37       88.83     59.22 o 
  -1  25   6      172.79      139.45     65.91 o 
   0  25   6       14.98      -16.50     40.77 o 
   1  25   6        8.98      -51.12     37.85 o 
  -4  26   6      105.67      181.48     69.73 o 
  -1  26   6        9.73      -42.03     66.86 o 
   0  26   6        3.21      -26.58     40.16 o 
  -1  27   6      254.46      290.36     87.87 o 
  -7   0   7      403.85      346.72     71.64 o 
  -5   0   7      386.13      298.96     56.35 o 
  -3   0   7      467.92      413.58     53.49 o 
  -1   0   7      826.91      785.13     70.68 o 
   1   0   7      158.76      182.43     57.31 o 
   3   0   7        0.91      -31.52     58.26 o 
  -8   1   7       44.30       65.91     74.50 o 
  -7   1   7        5.45       17.67     41.20 o 
  -6   1   7      345.47      365.72     53.01 o 
  -5   1   7       85.18      145.36     32.33 o 
  -4   1   7      177.33      173.11     32.71 o 
  -3   1   7      638.85      585.53     42.55 o 
  -2   1   7       89.53      101.08     28.95 o 
  -1   1   7      566.57      584.24     57.79 o 
   0   1   7      222.40      277.85     39.16 o 
   1   1   7      160.81      202.85     60.17 o 
   2   1   7       44.20       78.90     41.53 o 
   3   1   7       78.47       94.57     46.26 o 
  -8   2   7       49.78      116.53     72.59 o 
  -7   2   7      163.91       53.26     53.97 o 
  -6   2   7      110.42      137.22     47.28 o 
  -5   2   7      879.85      770.98     52.34 o 
  -4   2   7       95.33      115.44     30.05 o 
  -3   2   7     1568.45     1420.47     63.15 o 
  -2   2   7       17.39       40.04     26.99 o 
  -1   2   7      568.34      638.10     45.91 o 
   0   2   7       78.73       55.71     32.71 o 
   1   2   7       11.22       12.79     33.07 o 
   2   2   7        2.83        6.12     37.48 o 
   3   2   7       38.79       74.01     44.91 o 
  -8   3   7       15.10        0.96     67.82 o 
  -7   3   7        9.92       37.01     74.02 o 
  -6   3   7       31.66       70.20     35.12 o 
  -5   3   7        2.02      -28.82     27.70 o 
  -4   3   7       26.72       55.03     27.97 o 
  -3   3   7       18.84       27.20     26.00 o 
  -2   3   7       31.04       24.80     26.67 o 
  -1   3   7      195.78      218.84     34.43 o 
   0   3   7      223.83      253.40     37.82 o 
   1   3   7       80.62       91.91     35.78 o 
   2   3   7       16.62       20.82     36.58 o 
   3   3   7       12.86       45.72     43.21 o 
  -8   4   7        5.74        9.55     73.55 o 
  -7   4   7       23.38      134.68     67.82 o 
  -6   4   7       18.98       52.39     35.45 o 
  -5   4   7      461.68      447.92     43.76 o 
  -4   4   7        7.07       16.54     26.67 o 
  -3   4   7      820.79      788.66    120.83 o 
  -2   4   7        4.22        1.27     26.00 o 
  -1   4   7       78.90       92.13     54.92 o 
   0   4   7       39.10       30.61     29.02 o 
   1   4   7       45.13       50.77     33.98 o 
   2   4   7      102.38       66.67     38.80 o 
   3   4   7       34.22        0.88     42.98 o 
  -8   5   7        8.82       -1.91     69.73 o 
  -7   5   7        4.23      -41.07     57.31 o 
  -6   5   7       29.99       52.09     33.98 o 
  -5   5   7        1.04      -33.25     27.35 o 
  -4   5   7      546.00      497.41     42.55 o 
  -3   5   7        9.84        1.91     25.66 o 
  -2   5   7     1343.36     1383.35     62.45 o 
  -1   5   7       24.60       23.41     28.34 o 
   0   5   7      221.57      286.94     75.46 o 
   1   5   7        1.95       22.19     26.22 o 
   2   5   7        2.03       24.44     60.17 o 
   3   5   7        0.49      -23.83     32.47 o 
  -8   6   7       12.68        6.69     71.64 o 
  -7   6   7       21.67       20.06     61.13 o 
  -6   6   7       14.36        5.74     34.19 o 
  -5   6   7       17.59      -12.85     27.97 o 
  -4   6   7      225.56      251.25     44.89 o 
  -3   6   7      102.57       56.99     32.00 o 
  -2   6   7        1.88       -0.96     25.66 o 
  -1   6   7        1.82        7.97     27.97 o 
   0   6   7      140.36      152.20     34.78 o 
   1   6   7       16.24       39.52     25.58 o 
   2   6   7       35.38       19.49     30.65 o 
   3   6   7        7.47      -10.66     30.88 o 
  -8   7   7       46.81      -42.03     75.46 o 
  -7   7   7        1.18      -71.64     54.44 o 
  -6   7   7       82.03      115.57     59.22 o 
  -5   7   7        8.22      -21.92     29.13 o 
  -4   7   7       23.99       81.12     29.33 o 
  -3   7   7      204.03      225.87     64.95 o 
  -2   7   7       64.61      121.70     40.12 o 
  -1   7   7      185.53      226.51     45.85 o 
   0   7   7      251.27      248.21     37.37 o 
   1   7   7        4.06      -21.51     24.59 o 
   2   7   7       22.13      -13.47     28.70 o 
   3   7   7        0.76      -42.52     50.32 o 
  -8   8   7        6.72      174.79     85.01 o 
  -7   8   7       12.40       63.04     65.91 o 
  -6   8   7        4.35        0.00     55.40 o 
  -5   8   7       14.49       44.24     44.89 o 
  -4   8   7      108.27      152.16     31.74 o 
  -3   8   7        7.16      -23.28     24.74 o 
  -2   8   7      149.22      149.72     77.37 o 
  -1   8   7       34.33       44.99     30.05 o 
   0   8   7        0.99       -5.91     29.02 o 
   1   8   7      293.26      301.88     44.34 o 
   2   8   7       91.79      161.70     32.34 o 
   3   8   7      100.01      129.48     44.25 o 
  -8   9   7        1.29       76.41     83.10 o 
  -7   9   7      103.32      114.62     73.55 o 
  -6   9   7       19.93      -28.65     51.58 o 
  -5   9   7      105.82       54.04     32.63 o 
  -4   9   7        1.25       -4.78     25.27 o 
  -3   9   7        1.43      -44.41     29.61 o 
  -2   9   7      136.92      102.68     30.39 o 
  -1   9   7      297.16      280.86     37.13 o 
   0   9   7       87.80      135.26     34.06 o 
   1   9   7      212.14      184.22     30.10 o 
   2   9   7        2.08       18.41     27.80 o 
   3   9   7        0.16        7.10     43.08 o 
  -7  10   7        0.61       90.74     73.55 o 
  -6  10   7       82.84      102.20     60.17 o 
  -5  10   7       28.41       18.15     46.80 o 
  -4  10   7      288.81      335.90     56.35 o 
  -3  10   7       21.88       12.99     26.99 o 
  -2  10   7      186.95      131.58     33.01 o 
  -1  10   7       23.48       14.11     29.02 o 
   0  10   7        5.34        0.58     30.72 o 
   1  10   7        4.67      -15.02     39.01 o 
   2  10   7        2.38       24.09     29.10 o 
   3  10   7        0.16       40.17     44.27 o 
  -7  11   7       10.31        2.87     66.86 o 
  -6  11   7        0.25      -77.37     51.58 o 
  -5  11   7       38.34      -12.42     47.76 o 
  -4  11   7       62.47      107.61     34.39 o 
  -3  11   7       50.62       49.74     30.30 o 
  -2  11   7      256.26      267.85     37.80 o 
  -1  11   7      111.30      167.91     34.06 o 
   0  11   7      147.99      175.97     36.43 o 
   1  11   7        6.58      -28.73     24.66 o 
   2  11   7       53.61      114.90     52.53 o 
   3  11   7        3.65       28.20     41.75 o 
  -7  12   7        5.33      -31.52     63.99 o 
  -6  12   7        0.77       53.49     60.17 o 
  -5  12   7       20.04       23.88     49.67 o 
  -4  12   7      137.26      215.05     35.32 o 
  -3  12   7      163.83      163.71     33.07 o 
  -2  12   7       17.59        0.18     29.37 o 
  -1  12   7      267.26      215.27     37.13 o 
   0  12   7       70.85       46.79     32.03 o 
   1  12   7       17.50       13.10     26.26 o 
   2  12   7       31.16      -25.42     35.11 o 
  -7  13   7      145.07      154.73     79.28 o 
  -6  13   7        0.78       80.23     62.08 o 
  -5  13   7      125.12       28.65     52.53 o 
  -4  13   7       44.46       97.42     51.58 o 
  -3  13   7        8.25        1.55     29.33 o 
  -2  13   7      180.39      183.64     35.72 o 
  -1  13   7      260.60      261.84     38.12 o 
   0  13   7       69.57        6.09     32.71 o 
   1  13   7      105.45      101.43     39.81 o 
   2  13   7       38.98       10.12     42.03 o 
  -7  14   7       26.17       21.97     69.73 o 
  -6  14   7       56.54       63.99     61.13 o 
  -5  14   7       17.67       19.10     54.44 o 
  -4  14   7      297.72      376.33     63.99 o 
  -3  14   7        4.23       -3.15     29.63 o 
  -2  14   7      428.01      302.15     40.08 o 
  -1  14   7        1.17       25.21     30.00 o 
   0  14   7       13.87      -36.75     24.50 o 
   1  14   7        0.87       32.17     33.74 o 
   2  14   7       78.81       89.32     42.91 o 
  -7  15   7        7.44      -13.37     69.73 o 
  -6  15   7       14.13      -38.21     60.17 o 
  -5  15   7        0.60      -12.42     53.49 o 
  -4  15   7        0.41       42.98     48.71 o 
  -3  15   7       96.38       72.59     46.80 o 
  -2  15   7       21.71       14.78     30.30 o 
  -1  15   7      163.22      229.76     38.80 o 
   0  15   7        0.11      -37.02     24.68 o 
   1  15   7        5.44       32.52     35.56 o 
   2  15   7        0.61      -28.89     37.63 o 
  -7  16   7        5.78        0.96     65.91 o 
  -6  16   7       33.59       97.42     69.73 o 
  -5  16   7       13.54        7.64     55.40 o 
  -4  16   7      294.10      270.31     59.22 o 
  -3  16   7       20.74       87.87     50.62 o 
  -2  16   7       80.54       58.69     60.65 o 
  -1  16   7        1.45       -7.20     31.27 o 
   0  16   7       24.15        1.04     27.30 o 
   1  16   7       20.00        6.99     35.08 o 
   2  16   7       17.85      -27.93     35.51 o 
  -6  17   7        0.44       31.52     68.77 o 
  -5  17   7       17.01        7.64     55.40 o 
  -4  17   7       44.98       40.12     55.40 o 
  -3  17   7      138.03      106.98     54.44 o 
  -2  17   7       89.62      113.85     35.72 o 
  -1  17   7      323.54      384.52     45.12 o 
   0  17   7        3.56      -33.44     41.55 o 
   1  17   7       92.42       76.49     49.06 o 
   2  17   7        0.50      -22.58     40.36 o 
  -6  18   7        0.64       20.06     67.82 o 
  -5  18   7        0.39      -15.28     58.26 o 
  -4  18   7       51.11       33.43     54.44 o 
  -3  18   7       12.58       98.38     52.53 o 
  -2  18   7       75.64      102.20     49.67 o 
  -1  18   7        1.95       12.84     31.72 o 
   0  18   7        0.63      -53.01     35.34 o 
   1  18   7        1.68      -23.62     30.26 o 
  -6  19   7        3.88       41.07     69.73 o 
  -5  19   7        1.40       16.24     61.13 o 
  -4  19   7        4.70       97.42     57.31 o 
  -3  19   7       67.24       57.31     51.58 o 
  -2  19   7       57.27      121.30     52.53 o 
  -1  19   7      360.64      417.90     45.50 o 
   0  19   7       26.05        9.78     39.16 o 
   1  19   7      153.88      103.26     34.29 o 
  -6  20   7       18.30        1.91     66.86 o 
  -5  20   7        0.70      -24.83     61.13 o 
  -4  20   7       95.69      104.11     57.31 o 
  -3  20   7        9.23        1.91     52.53 o 
  -2  20   7       88.21      121.30     52.53 o 
   0  20   7        7.21      -39.85     36.13 o 
   1  20   7       14.04      -12.88     31.61 o 
  -5  21   7       21.92      -17.19     62.08 o 
  -4  21   7        0.62       20.06     60.17 o 
  -3  21   7        0.43      -50.62     49.67 o 
  -2  21   7       13.51        8.60     50.62 o 
   0  21   7       13.47       40.41     39.16 o 
  -5  22   7       40.53       91.69     64.95 o 
  -4  22   7      112.70      113.66     65.91 o 
  -3  22   7       21.74       94.56     59.22 o 
   0  22   7        3.72       40.22     41.47 o 
  -4  23   7        6.58      -30.56     57.31 o 
  -3  23   7        9.80       77.37     58.26 o 
   0  23   7       45.27       47.76     68.77 o 
  -4  24   7       36.91      160.46     67.82 o 
  -3  24   7      143.91      127.99     63.04 o 
  -6   0   8       13.10      -14.33     46.80 o 
  -4   0   8      257.48      276.04     56.35 o 
  -2   0   8      341.38      479.48     64.95 o 
   0   0   8       27.05       16.24     50.62 o 
   2   0   8       25.11       24.83     58.26 o 
  -7   1   8       26.01       23.03     40.86 o 
  -6   1   8        1.73       33.50     49.67 o 
  -5   1   8       92.26       67.65     35.04 o 
  -4   1   8       12.39       35.22     32.95 o 
  -3   1   8        0.41      -11.52     36.30 o 
  -2   1   8      107.67      107.51     35.04 o 
  -1   1   8       89.99      149.18     39.16 o 
   0   1   8       20.52       -6.39     35.45 o 
   1   1   8       47.37      -28.19     38.16 o 
   2   1   8        0.66      -19.16     39.16 o 
  -7   2   8      207.51      146.27     48.71 o 
  -6   2   8        0.31       -2.18     34.66 o 
  -5   2   8      348.34      375.30     44.88 o 
  -4   2   8       31.55       39.04     32.03 o 
  -3   2   8      152.84      123.45     33.75 o 
  -2   2   8       55.19       49.65     33.07 o 
  -1   2   8       21.82       24.77     33.59 o 
   0   2   8        0.01       -2.87     33.77 o 
   1   2   8       59.21       54.71     41.18 o 
   2   2   8       69.08       90.75     46.54 o 
  -7   3   8        5.98        0.47     41.18 o 
  -6   3   8        6.01       20.64     36.80 o 
  -5   3   8        1.52       -7.49     53.97 o 
  -4   3   8        4.75       -1.03     29.37 o 
  -3   3   8       36.22        3.62     43.94 o 
  -2   3   8        8.70      -36.71     30.05 o 
  -1   3   8       93.30      107.32     36.77 o 
   0   3   8       12.52       -3.96     42.98 o 
   1   3   8       51.13       56.35     42.98 o 
   2   3   8       12.00        7.37     42.49 o 
  -7   4   8       13.54      -81.19     55.40 o 
  -6   4   8       48.06       22.45     37.15 o 
  -5   4   8        1.35        0.65     42.98 o 
  -4   4   8      205.37      203.98     37.53 o 
  -3   4   8       56.91       87.77     47.28 o 
  -2   4   8      118.65      116.20     35.41 o 
  -1   4   8      151.84      160.24     42.50 o 
   0   4   8        2.51      -34.67     33.39 o 
   1   4   8       12.18       60.10     40.12 o 
   2   4   8       27.65       -5.98     32.64 o 
  -7   5   8      182.69      234.97     73.55 o 
  -6   5   8        2.05       24.57     34.95 o 
  -5   5   8      219.86      187.63     37.80 o 
  -4   5   8       75.20       67.13    101.25 o 
  -3   5   8        4.86       66.38     32.33 o 
  -2   5   8      175.62      172.33     37.66 o 
  -1   5   8      107.68       74.92     35.78 o 
   0   5   8       68.00      111.75     56.35 o 
   1   5   8        2.41        7.39     39.02 o 
   2   5   8        2.25       14.36     31.83 o 
  -7   6   8        3.87       34.39     63.04 o 
  -6   6   8       15.78      -11.17     35.90 o 
  -5   6   8        0.90       48.09     40.12 o 
  -4   6   8       80.78       70.83     32.40 o 
  -3   6   8        9.12        1.39     29.37 o 
  -2   6   8       27.49       42.18     32.71 o 
  -1   6   8       56.61      -25.91     34.86 o 
   0   6   8        5.91       -5.20     36.13 o 
   1   6   8       67.43       54.66    105.54 o 
   2   6   8        0.57      -48.63     32.42 o 
  -7   7   8       10.07      -22.92     61.13 o 
  -6   7   8      131.43       68.77     60.17 o 
  -5   7   8        6.65      -45.91     30.87 o 
  -4   7   8       22.62        7.00     31.66 o 
  -3   7   8       18.54       32.03     32.03 o 
  -2   7   8      121.68       75.38     34.78 o 
  -1   7   8      118.00      112.92     42.03 o 
   0   7   8      104.01      137.46     41.88 o 
   1   7   8      162.67      195.55     92.65 o 
   2   7   8        5.92        5.37     33.87 o 
  -7   8   8        2.31       16.24     68.77 o 
  -6   8   8       13.98       14.33     56.35 o 
  -5   8   8       21.23       38.09     54.44 o 
  -4   8   8       37.85       26.87     30.98 o 
  -3   8   8       63.46       93.85     35.72 o 
  -2   8   8       26.96       28.06     33.59 o 
  -1   8   8       66.27       55.95     35.04 o 
   0   8   8        3.95       19.66     36.98 o 
   1   8   8        9.79       21.06     40.15 o 
  -7   9   8        0.27       48.71     67.82 o 
  -6   9   8        2.49      -69.73     52.53 o 
  -5   9   8        0.96       14.92     36.30 o 
  -4   9   8       18.12        4.94     37.25 o 
  -3   9   8       24.03       37.80     31.95 o 
  -2   9   8       46.43       56.20     32.23 o 
  -1   9   8       36.09        4.37     35.90 o 
   0   9   8      103.78      141.39     40.15 o 
   1   9   8        0.46       53.60     43.94 o 
  -7  10   8        3.02       10.51     67.82 o 
  -6  10   8       43.96       78.32     61.13 o 
  -5  10   8      111.21      115.57     55.40 o 
  -4  10   8      202.98      192.28     37.75 o 
  -3  10   8      220.09      184.48     39.47 o 
  -2  10   8       65.43       91.71     35.78 o 
  -1  10   8       22.61       48.88     35.72 o 
   0  10   8       20.70      -25.14     35.72 o 
   1  10   8       43.26       39.19     39.24 o 
  -7  11   8        2.80      -40.12     70.68 o 
  -6  11   8       90.16      163.33     67.82 o 
  -5  11   8        9.97       -2.87     55.40 o 
  -4  11   8       85.40       68.17     36.17 o 
  -3  11   8        2.31      -11.01     32.03 o 
  -2  11   8       18.14       42.87     51.58 o 
  -1  11   8       28.95      -28.20     45.85 o 
   0  11   8       40.73       75.16     38.05 o 
   1  11   8        4.96       40.68     41.20 o 
  -6  12   8        0.62      -41.07     59.22 o 
  -5  12   8       21.78      -14.33     53.49 o 
  -4  12   8        1.11       -1.56     38.68 o 
  -3  12   8       92.96       57.00     35.78 o 
  -2  12   8       16.08       13.95     34.43 o 
  -1  12   8        0.42        4.42     35.78 o 
   0  12   8       50.17       21.30     38.16 o 
   1  12   8       20.38       32.79     40.79 o 
  -6  13   8       33.23        8.60     63.99 o 
  -5  13   8       14.01      -26.74     54.44 o 
  -4  13   8       12.61       73.55     56.35 o 
  -3  13   8       22.35      -21.32     32.75 o 
  -2  13   8        6.15      -19.37     33.30 o 
  -1  13   8        1.43      -30.25     34.74 o 
   0  13   8       15.21        3.04     38.30 o 
   1  13   8       71.63      142.32     72.59 o 
  -6  14   8        9.19      106.98     63.99 o 
  -5  14   8        2.22       -2.87     57.31 o 
  -4  14   8       15.56       29.61     53.49 o 
  -3  14   8       15.01       19.69     36.30 o 
  -2  14   8       27.55       51.78     36.80 o 
  -1  14   8       16.62       16.56     35.78 o 
   0  14   8       35.79       75.70     39.69 o 
   1  14   8        5.56      -82.14     57.31 o 
  -6  15   8       10.59       -6.69     63.04 o 
  -5  15   8        0.32       63.99     61.13 o 
  -4  15   8        7.20      -78.80     52.53 o 
  -3  15   8        1.08      -68.77     45.85 o 
  -2  15   8      129.62      120.35     37.75 o 
  -1  15   8        0.52       41.77     36.98 o 
   0  15   8       93.92       72.14     47.76 o 
  -6  16   8        2.60       46.80     68.77 o 
  -5  16   8       87.11       83.10     63.99 o 
  -4  16   8        0.88       16.24     56.35 o 
  -3  16   8      162.81      292.27     63.04 o 
  -2  16   8        0.08       45.97     36.13 o 
  -1  16   8        5.37       25.38     38.21 o 
   0  16   8        5.76      -33.43     60.17 o 
  -5  17   8        0.31      -30.56     60.17 o 
  -4  17   8       47.69       23.88     56.35 o 
  -3  17   8       30.35       -5.73     53.49 o 
  -2  17   8       29.68       20.06     36.47 o 
  -1  17   8       29.55       39.76     39.42 o 
   0  17   8       68.59       31.52     63.99 o 
  -5  18   8       55.75      171.93     70.68 o 
  -4  18   8       26.08      131.81     62.08 o 
  -3  18   8       72.36       68.77     56.35 o 
  -2  18   8       16.51       20.06     50.62 o 
  -1  18   8       20.81       54.58     38.55 o 
  -4  19   8        1.48       22.92     59.22 o 
  -3  19   8        0.79      -65.91     51.58 o 
  -2  19   8        3.83       43.94     55.40 o 
  -1  19   8       19.52      -36.30     51.58 o 
  -4  20   8        5.16      -50.62     58.26 o 
  -3  20   8       89.62       72.59     60.17 o 
  -2  20   8        0.66       17.19     52.53 o 
  -3  21   8        0.97       83.10     62.08 o 
  -5   0   9      131.36      181.48     62.08 o 
  -3   0   9      619.25      569.27     76.41 o 
  -1   0   9      210.09      226.37     63.04 o 
  -6   1   9       54.10       59.29     41.86 o 
  -5   1   9       20.88      -20.63     34.74 o 
  -4   1   9       54.85       23.24     36.13 o 
  -3   1   9       13.73       34.66     36.45 o 
  -2   1   9        3.72       20.47     55.40 o 
  -1   1   9        0.02       -9.09     38.72 o 
   0   1   9       32.47       35.54     43.53 o 
  -6   2   9        2.92       -0.11     37.48 o 
  -5   2   9       11.59        8.77     37.48 o 
  -4   2   9       17.60       58.60     37.44 o 
  -3   2   9       13.57       -6.96     35.34 o 
  -2   2   9       62.39       30.36     40.18 o 
  -1   2   9        0.76      -11.13     38.16 o 
   0   2   9      142.60       57.96     44.23 o 
  -6   3   9        3.17      -54.19     36.13 o 
  -5   3   9        0.11       44.13     38.05 o 
  -4   3   9       11.71      -10.50     36.77 o 
  -3   3   9        5.21        8.41     63.52 o 
  -2   3   9       57.36       71.25     39.57 o 
  -1   3   9        0.15       34.29     40.15 o 
   0   3   9       60.90       69.31     43.76 o 
  -6   4   9       26.71       -1.03     39.30 o 
  -5   4   9       55.07       44.62     39.47 o 
  -4   4   9       19.51        4.24     35.04 o 
  -3   4   9       86.76       73.07     38.50 o 
  -2   4   9        8.31       -0.66     36.09 o 
  -1   4   9       12.92      100.54     41.86 o 
   0   4   9       24.81        8.94     43.84 o 
  -6   5   9       23.06       17.95     39.10 o 
  -5   5   9        5.89       18.23     47.76 o 
  -4   5   9       45.70       -2.46     36.00 o 
  -3   5   9        6.28      -12.76     35.45 o 
  -2   5   9        6.94       31.33     37.26 o 
  -1   5   9       35.06       53.08     49.67 o 
   0   5   9       20.22       15.21     42.98 o 
  -6   6   9        0.23        1.23     39.78 o 
  -5   6   9       13.20       46.90     39.16 o 
  -4   6   9       35.19      -11.20     36.02 o 
  -3   6   9       34.97      -11.98     34.74 o 
  -2   6   9       51.29       15.36     37.12 o 
  -1   6   9        3.68      -11.49     39.40 o 
   0   6   9        1.10       42.26     41.50 o 
  -6   7   9        4.07       22.92     63.99 o 
  -5   7   9       17.86       37.92     38.62 o 
  -4   7   9        0.10      -11.29     68.77 o 
  -3   7   9        0.62      -30.94     34.74 o 
  -2   7   9        0.74        4.52     36.58 o 
  -1   7   9       37.42       25.31     39.85 o 
   0   7   9        0.48        9.93     42.01 o 
  -6   8   9       45.51       63.99     61.13 o 
  -5   8   9        4.76       39.91     38.80 o 
  -4   8   9       64.95       97.38     39.78 o 
  -3   8   9        9.11       33.26     38.83 o 
  -2   8   9       10.98      -27.73     36.69 o 
  -1   8   9       19.67       21.16     73.07 o 
   0   8   9        3.96       -3.88     42.53 o 
  -6   9   9       12.97       76.41     63.99 o 
  -5   9   9       12.89       -3.81     36.00 o 
  -4   9   9        2.34      -42.33     34.95 o 
  -3   9   9        7.68      -25.31     36.47 o 
  -2   9   9        1.99      -47.29     37.13 o 
  -1   9   9        9.43       -8.62     39.47 o 
  -5  10   9       14.46       73.55     62.08 o 
  -4  10   9       72.60      110.76     40.66 o 
  -3  10   9      132.08      100.02     41.18 o 
  -2  10   9      103.73      145.18     43.22 o 
  -1  10   9       52.61       18.50     41.53 o 
  -5  11   9        8.81       20.06     54.44 o 
  -4  11   9        0.28      -17.16     36.69 o 
  -3  11   9       66.77       61.63     53.01 o 
  -2  11   9       14.84       15.39     63.04 o 
  -1  11   9      333.10      308.52     50.44 o 
  -5  12   9        0.21       32.47     60.17 o 
  -4  12   9        2.51      -10.37     35.07 o 
  -3  12   9       10.80        8.52     38.05 o 
  -2  12   9        7.41      -37.93     38.21 o 
  -1  12   9       12.24       12.85     41.81 o 
  -5  13   9        7.59       53.49     65.91 o 
  -4  13   9        5.61       39.16     57.31 o 
  -3  13   9        3.08       22.14     46.80 o 
  -2  13   9       26.33        1.94     54.44 o 
  -4  14   9       10.51      -33.43     52.53 o 
  -3  14   9       27.66        7.18     40.46 o 
  -2  14   9       10.38       -5.37     39.51 o 
  -4  15   9       15.43       25.79     62.08 o 
  -3  15   9        0.33        7.64     57.31 o 
  -4   0  10       88.73      165.24     70.68 o 
  -4   1  10        7.01      -60.17     40.12 o 
  -3   1  10        5.15       15.65     44.23 o 
  -4   2  10       20.70       -7.55     40.46 o 
  -3   2  10        0.06       27.22     41.20 o 
                                                 
